# Supplementary material for: Impaired type I interferon regulation in the blood transcriptome of recurrent asthma exacerbations
Source: BMC Med Genomics. 2018 Feb 27;11:21. doi: 10.1186/s12920-018-0340-3 (PMC5830339; doi:10.1186/s12920-018-0340-3)
Supplement: Supplementary file 1 — Table S1. In Vivo Transcriptome. Table S2. Enrichment In Vitro. Table S3: Single AETRI Exp. Table S4. Enrichment Single AETRI. Table S5. Networks Single AETRI. Table S6. Fold Single-MultAETRIs. Table S7. Enrichment Discordant. Table S8. Network Discordant. Table S9. Transcriptome Baseline. Table S10. Enrichment Baseline. These tables contain the full reports for gene expression differences between the experimental conditions described in the main text, gene enrichment analyses and network analyses. (XLSX 730 kb) [file 12920_2018_340_MOESM1_ESM.xlsx]

## Sheet: Table E1 In Vitro Transcriptome
Probe.Set.ID	FC ([Rhinovirus] vs [Control])	Log FC ([Rhinovirus] vs [Control])	FC (abs) ([Rhinovirus] vs [Control])	Regulation ([Rhinovirus] vs [Control])	gene_assignment
7896754	-1.21399	-0.27976	1.21399	down	LOC100287934
7896759	-1.29705	-0.375234	1.29705	down	LOC643837
7896817	5.16631	2.36913	5.16631	up	ISG15
7896822	1.4865	0.571923	1.4865	up	AGRN
7897068	-1.332	-0.413589	1.332	down	SKI
7897119	-1.22919	-0.297706	1.22919	down	C1orf93
7897236	-1.52178	-0.605763	1.52178	down	KCNAB2
7897404	-1.20187	-0.265281	1.20187	down	PARK7
7897449	1.32716	0.408338	1.32716	up	SPSB1
7897482	-1.20083	-0.264027	1.20083	down	PIK3CD
7897527	-1.52153	-0.60552	1.52153	down	UBE4B
7897561	-1.32722	-0.408404	1.32722	down	KIF1B
7897728	3.4662	1.79335	3.4662	up	FBXO6
7897803	-1.46761	-0.553464	1.46761	down	PLOD1
7897849	1.21793	0.284429	1.21793	up	MIIP
7897877	-1.402	-0.487488	1.402	down	TNFRSF1B
7897890	-1.33038	-0.411834	1.33038	down	VPS13D
7898057	-1.41913	-0.50501	1.41913	down	PDPN
7898161	-1.32713	-0.408314	1.32713	down	EFHD2
7898328	1.23127	0.30015	1.23127	up	C1orf144
7898337	1.27037	0.345249	1.27037	up	NECAP2
7898483	1.27356	0.348866	1.27356	up	ARHGEF10L
7898574	-1.29916	-0.377583	1.29916	down	C1orf151
7898655	-3.79487	-1.92405	3.79487	down	CDA
7898663	-1.60299	-0.680766	1.60299	down	PINK1
7898679	-1.2167	-0.282969	1.2167	down	NBPF3
7898793	1.30922	0.388704	1.30922	up	C1QA
7898799	2.70421	1.43521	2.70421	up	C1QC
7898805	2.2973	1.19994	2.2973	up	C1QB
7898809	2.82371	1.49759	2.82371	up	EPHB2
7898833	-1.25316	-0.325568	1.25316	down	KDM1A
7898881	1.22757	0.295806	1.22757	up	TCEB3
7898910	1.23047	0.299213	1.23047	up	PNRC2
7899005	1.23645	0.306202	1.23645	up	TMEM50A
7899023	-1.56232	-0.643689	1.56232	down	LDLRAP1
7899043	-1.45456	-0.540585	1.45456	down	SEPN1
7899087	-1.20641	-0.270715	1.20641	down	PDIK1L
7899153	-1.41541	-0.501224	1.41541	down	SH3BGRL3;UBXN11
7899160	-2.07351	-1.05208	2.07351	down	CD52
7899192	-1.84552	-0.88403	1.84552	down	RPS6KA1
7899289	-1.23429	-0.303687	1.23429	down	WDTC1
7899346	-1.40479	-0.490359	1.40479	down	CCDC72
7899361	1.32627	0.407372	1.32627	up	STX12
7899394	1.32375	0.404628	1.32375	up	C1orf38
7899417	1.25766	0.330742	1.25766	up	XKR8
7899455	1.8475	0.885572	1.8475	up	PHACTR4
7899499	-1.29662	-0.374755	1.29662	down	RAB42
7899502	-1.32889	-0.410221	1.32889	down	RNU11
7899615	1.20902	0.273833	1.20902	up	SERINC2
7899675	-1.22352	-0.291033	1.22352	down	TMEM39B
7899703	1.26331	0.337212	1.26331	up	TXLNA
7899753	-1.25962	-0.332991	1.25962	down	LCK
7899821	1.23545	0.305041	1.23545	up	KIAA1522
7899870	-1.28391	-0.360542	1.28391	down	ZNF362
7899939	2.32184	1.21527	2.32184	up	GJA4
7900009	-1.27396	-0.34932	1.27396	down	EIF2C4
7900030	-1.45147	-0.53751	1.45147	down	EIF2C1
7900087	1.53507	0.618305	1.53507	up	ADPRHL2
7900146	1.20377	0.267556	1.20377	up	ZC3H12A
7900228	-1.40947	-0.495151	1.40947	down	NDUFS5;RPL10
7900235	-1.21294	-0.278507	1.21294	down	MACF1
7900336	-1.27453	-0.349962	1.27453	down	MACF1
7900438	-1.54168	-0.624502	1.54168	down	ZNF643
7900461	1.62589	0.70123	1.62589	up	ZNF684
7900658	-1.70002	-0.76555	1.70002	down	TIE1
7901038	-1.2824	-0.358851	1.2824	down	RPS8
7901123	1.37693	0.461454	1.37693	up	NASP
7901140	-1.20912	-0.273952	1.20912	down	MAST2
7901212	-1.32908	-0.410428	1.32908	down	UQCRH
7901342	1.33525	0.417107	1.33525	up	ELAVL4
7901385	1.51278	0.597204	1.51278	up	OSBPL9
7901418	-1.22145	-0.288589	1.22145	down	BTF3L4
7901426	-1.62546	-0.700849	1.62546	down	ZFYVE9
7901466	-1.32443	-0.405372	1.32443	down	FAM159A
7901479	-1.44198	-0.528052	1.44198	down	ZYG11B
7901513	-1.35013	-0.4331	1.35013	down	SCP2
7901592	1.36581	0.449761	1.36581	up	C1orf83
7901613	-1.36397	-0.447813	1.36397	down	ACOT11;FAM151A
7901748	-1.32572	-0.406772	1.32572	down	FGGY
7901788	-1.86661	-0.900422	1.86661	down	NFIA
7901969	-1.36672	-0.450721	1.36672	down	ROR1
7901993	-1.33888	-0.421025	1.33888	down	CACHD1
7902023	1.3985	0.483881	1.3985	up	RAVER2
7902043	1.72685	0.788147	1.72685	up	DNAJC6;LOC645195
7902104	2.00765	1.00551	2.00765	up	PDE4B
7902166	1.42055	0.506449	1.42055	up	MIER1
7902205	2.91239	1.5422	2.91239	up	IL12RB2
7902367	1.26728	0.341739	1.26728	up	ACADM
7902448	-1.35315	-0.436316	1.35315	down	RPL17
7902452	-1.32491	-0.405895	1.32491	down	AK5
7902495	2.96502	1.56804	2.96502	up	NEXN
7902512	1.76535	0.819956	1.76535	up	DNAJB4
7902541	6.89248	2.78502	6.89248	up	IFI44L
7902553	6.95957	2.799	6.95957	up	IFI44
7902660	1.75389	0.810555	1.75389	up	WDR63
7902789	-1.54974	-0.632026	1.54974	down	HS2ST1
7902810	1.48781	0.57319	1.48781	up	LMO4
7902822	1.24056	0.310991	1.24056	up	PKN2
7902850	2.78745	1.47894	2.78745	up	GBP6
7902861	-1.31135	-0.391052	1.31135	down	LRRC8B
7902957	-1.21982	-0.286667	1.21982	down	EPHX4
7902977	-1.21976	-0.286597	1.21976	down	KIAA1107
7903092	1.27141	0.346434	1.27141	up	FNBP1L
7903119	-1.45233	-0.538365	1.45233	down	ABCD3
7903239	-1.32259	-0.403367	1.32259	down	AGL
7903294	1.23253	0.301623	1.23253	up	HIAT1
7903358	1.31858	0.398985	1.31858	up	VCAM1
7903393	-1.60284	-0.680627	1.60284	down	S1PR1
7903414	-1.75675	-0.812909	1.75675	down	AMY2A;AMY1A;AMY1B;AMY1C;AMY2B
7903425	-1.55931	-0.64091	1.55931	down	AMY1A;AMY1B;AMY1C;AMY2A;AMY2B
7903440	-1.55931	-0.64091	1.55931	down	AMY1A;AMY1B;AMY1C;AMY2A;AMY2B
7903519	-1.2994	-0.377845	1.2994	down	PRPF38B
7903582	-1.34218	-0.424574	1.34218	down	RPL17
7903592	-1.41702	-0.502863	1.41702	down	KIAA1324
7903703	1.28324	0.359789	1.28324	up	GNAI3
7903719	-2.07724	-1.05467	2.07724	down	AMPD2
7903742	-1.23131	-0.300192	1.23131	down	GSTM4;GSTM2
7903753	-1.38957	-0.474639	1.38957	down	GSTM2;GSTM4
7903765	-1.22075	-0.287772	1.22075	down	GSTM1
7903786	-2.06116	-1.04345	2.06116	down	CSF1
7903803	-1.28412	-0.360781	1.28412	down	AHCYL1
7903920	1.97831	0.984272	1.97831	up	CHI3L2
7903972	-1.40874	-0.494409	1.40874	down	ATP5F1
7903980	-2.14252	-1.09931	2.14252	down	C1orf162
7904050	3.00583	1.58776	3.00583	up	MOV10
7904073	-1.27734	-0.353147	1.27734	down	FAM19A3
7904158	1.35912	0.442678	1.35912	up	OLFML3
7904254	-1.54695	-0.629423	1.54695	down	ATP1A1
7904293	-3.17014	-1.66455	3.17014	down	PTGFRN
7904303	-4.85549	-2.27962	4.85549	down	CD101
7904314	1.21816	0.284702	1.21816	up	TTF2
7904340	-1.2517	-0.323888	1.2517	down	MAN1A2
7904414	1.24789	0.319495	1.24789	up	HSD3B1
7904452	2.52889	1.3385	2.52889	up	FAM72D;FAM72A;FAM72B;FAM72C
7904469	2.78488	1.47761	2.78488	up	SRGAP2
7904482	2.75675	1.46297	2.75675	up	SRGAP2P2;SRGAP2
7904751	-1.30535	-0.384438	1.30535	down	RBM8A
7904830	1.47638	0.562066	1.47638	up	RNF115
7904869	-1.21321	-0.278825	1.21321	down	FAM108A1;FAM108A11P
7904881	1.23666	0.306453	1.23666	up	PDIA3P;PDIA3
7904883	-1.29141	-0.368949	1.29141	down	CHD1L
7904948	-1.21321	-0.278825	1.21321	down	FAM108A1;FAM108A11P
7904969	1.34527	0.427892	1.34527	up	VOPP1
7905043	1.28738	0.364434	1.28738	up	LOC388692;LOC644634
7905047	2.64506	1.4033	2.64506	up	FCGR1A;FCGR1B;FCGR1C
7905060	2.5268	1.33731	2.5268	up	FCGR1A;FCGR1C;FCGR1B
7905079	1.30035	0.378896	1.30035	up	HIST2H2AA3;HIST2H2AA4;HIST2H2AC
7905088	-1.28896	-0.366207	1.28896	down	HIST2H2AC;BOLA1
7905116	1.30272	0.381522	1.30272	up	PLEKHO1
7905147	-1.82154	-0.865158	1.82154	down	C1orf54
7905171	1.26105	0.334626	1.26105	up	PRPF3
7905233	1.40596	0.491551	1.40596	up	ADAMTSL4
7905324	-1.22626	-0.294266	1.22626	down	C1orf56
7905382	1.22939	0.297941	1.22939	up	ZNF687
7905428	2.14124	1.09845	2.14124	up	TUFT1
7905571	-1.27632	-0.35199	1.27632	down	S100A9
7905631	-1.20601	-0.270241	1.20601	down	INTS3
7905881	-1.45563	-0.541641	1.45563	down	ADAM15
7906061	-1.29392	-0.371743	1.29392	down	SYT11
7906107	2.53228	1.34044	2.53228	up	SEMA4A
7906339	-1.56338	-0.644672	1.56338	down	CD1A
7906348	-3.07432	-1.62027	3.07432	down	CD1C
7906355	-2.61207	-1.38519	2.61207	down	CD1E
7906377	1.49189	0.577141	1.49189	up	MNDA
7906400	1.91204	0.93511	1.91204	up	IFI16
7906475	-1.29914	-0.377562	1.29914	down	FCRL6
7906486	-1.61167	-0.688558	1.61167	down	SLAMF8;C1orf204
7906613	2.10598	1.07449	2.10598	up	SLAMF7
7906622	-1.32558	-0.40662	1.32558	down	LY9
7906746	-1.29097	-0.368461	1.29097	down	SDHC
7906757	-2.33661	-1.22442	2.33661	down	FCGR2A
7906767	-2.01618	-1.01163	2.01618	down	FCGR2C;FCGR2B
7906777	-2.29198	-1.19659	2.29198	down	FCGR2B
7906863	-1.28156	-0.357896	1.28156	down	UAP1
7907058	1.31402	0.393988	1.31402	up	POU2F1
7907160	-1.51861	-0.602755	1.51861	down	ATP1B1
7907171	2.55083	1.35097	2.55083	up	BLZF1
7907430	2.32997	1.22031	2.32997	up	FASLG
7907492	1.45779	0.543784	1.45779	up	RABGAP1L
7907611	-3.27602	-1.71195	3.27602	down	RASAL2
7907690	1.50893	0.593531	1.50893	up	TOR3A
7907702	1.40503	0.490598	1.40503	up	SOAT1
7907830	-1.36052	-0.444163	1.36052	down	QSOX1;FLJ23867
7907861	-1.30572	-0.384845	1.30572	down	XPR1
7907893	1.62588	0.701217	1.62588	up	MR1
7908041	-1.25243	-0.324735	1.25243	down	LAMC1
7908097	1.36503	0.448935	1.36503	up	SMG7
7908125	3.50633	1.80996	3.50633	up	RGL1
7908161	-1.20394	-0.267759	1.20394	down	C1orf21
7908178	1.393	0.478192	1.393	up	C1orf26
7908351	1.82951	0.871455	1.82951	up	PLA2G4A
7908376	-1.59116	-0.670082	1.59116	down	RGS18
7908388	4.47447	2.16172	4.47447	up	RGS1
7908397	1.26542	0.339615	1.26542	up	RGS13
7908407	-1.25921	-0.332514	1.25921	down	RPS27A
7908409	-1.99822	-0.998715	1.99822	down	RGS2
7908437	1.28109	0.357377	1.28109	up	CDC73
7908459	1.73818	0.79758	1.73818	up	CFH
7908488	1.26051	0.33401	1.26051	up	CFHR1
7908597	1.58111	0.660941	1.58111	up	NR5A2
7908694	-1.26171	-0.335384	1.26171	down	NAV1
7908816	-1.33403	-0.415791	1.33403	down	LGR6
7908861	-1.38247	-0.467246	1.38247	down	OCR1
7908917	-1.44807	-0.534132	1.44807	down	BTG2
7908940	-1.47757	-0.56323	1.47757	down	ATP2B4
7908968	1.3257	0.406758	1.3257	up	LAX1
7909104	1.45933	0.545307	1.45933	up	CDK18
7909146	2.58349	1.36932	2.58349	up	FAM72D;FAM72A;FAM72B;FAM72C
7909175	3.37266	1.75389	3.37266	up	SRGAP2
7909188	1.36552	0.449449	1.36552	up	IKBKE
7909350	1.23374	0.303033	1.23374	up	CR2
7909371	-2.06038	-1.04291	2.06038	down	CR1
7909390	1.39902	0.484418	1.39902	up	CR1L
7909425	1.326	0.407082	1.326	up	CAMK1G
7909568	1.55492	0.63684	1.55492	up	DTL
7909610	1.56891	0.649766	1.56891	up	ATF3
7909661	1.51941	0.60351	1.51941	up	RPS6KC1
7909801	-1.41736	-0.503208	1.41736	down	LYPLAL1
7909815	-1.34258	-0.425008	1.34258	down	IARS2
7909877	-1.35118	-0.434223	1.35118	down	MOSC1
7909890	1.26429	0.338324	1.26429	up	HLX
7909898	1.7062	0.770788	1.7062	up	MIA3
7909967	1.43717	0.523233	1.43717	up	CAPN2
7909990	-1.20437	-0.268278	1.20437	down	LOC100287934
7910124	-1.30889	-0.388347	1.30889	down	H3F3A;LOC440926
7910146	1.74699	0.804871	1.74699	up	PSEN2
7910387	-1.32463	-0.405595	1.32463	down	RHOU
7910398	-1.32939	-0.410766	1.32939	down	RAB4A;SPHAR
7910559	1.30958	0.389101	1.30958	up	DISC1;TSNAX-DISC1;TSNAX
7910630	1.21439	0.280237	1.21439	up	C1orf31
7910680	1.39252	0.477694	1.39252	up	GPR137B
7910694	1.90798	0.932045	1.90798	up	EDARADD
7910706	1.26115	0.334737	1.26115	up	LGALS8;HEATR1
7910971	1.30686	0.386105	1.30686	up	WDR64
7911017	-1.29222	-0.369855	1.29222	down	SDCCAG8
7911199	1.21339	0.279041	1.21339	up	C1orf150
7911307	-1.29478	-0.372708	1.29478	down	RPL23AP82;RPL23AP7
7911333	-1.28204	-0.35844	1.28204	down	FLJ43681;RPL23AP82;MGC2752
7911376	1.25673	0.32967	1.25673	up	HES4
7911403	-1.34113	-0.423454	1.34113	down	TNFRSF18
7911600	1.96281	0.972922	1.96281	up	NADK
7911989	-1.3173	-0.397585	1.3173	down	RPL22
7912136	-1.22663	-0.294697	1.22663	down	UTS2
7912145	1.21867	0.285307	1.21867	up	TNFRSF9
7912166	1.33174	0.413315	1.33174	up	RERE
7912224	-1.27068	-0.345599	1.27068	down	SLC2A5
7912283	-1.25512	-0.327822	1.25512	down	CTNNBIP1
7912292	-1.29641	-0.374522	1.29641	down	LZIC
7912316	1.28111	0.35739	1.28111	up	CASZ1
7912343	1.34915	0.432048	1.34915	up	CASZ1
7912347	1.48052	0.566104	1.48052	up	CASZ1
7912385	1.20167	0.265035	1.20167	up	EXOSC10
7912481	1.2042	0.268076	1.2042	up	MAD2L2
7912537	-1.39469	-0.479942	1.39469	down	DHRS3
7912670	-1.4325	-0.518537	1.4325	down	UQCRH;UQCRHL
7912692	-1.236	-0.305678	1.236	down	HSPB7
7912898	1.5559	0.63775	1.5559	up	ATP13A2
7912937	-1.43288	-0.518916	1.43288	down	PADI2
7912994	-1.21566	-0.281739	1.21566	down	IFFO2
7913110	-1.20464	-0.268596	1.20464	down	KIAA0090
7913156	-1.44898	-0.535039	1.44898	down	AKR7A2
7913169	-1.20973	-0.274687	1.20973	down	CAPZB
7913187	1.27067	0.345595	1.27067	up	TMCO4
7913249	-1.28974	-0.367085	1.28974	down	PINK1
7913252	-1.3729	-0.457222	1.3729	down	PINK1;DDOST
7913319	-1.37467	-0.459086	1.37467	down	EIF4G3
7913357	2.64847	1.40516	2.64847	up	ECE1
7913593	-1.23666	-0.306444	1.23666	down	TCEA3
7913655	-1.44897	-0.535032	1.44897	down	ID3
7913694	-1.36412	-0.447967	1.36412	down	FUCA1
7913705	-1.22251	-0.289851	1.22251	down	CNR2
7913776	1.26359	0.337525	1.26359	up	IL28RA
7913805	1.23402	0.303362	1.23402	up	RUNX3
7913858	-1.21567	-0.281747	1.21567	down	PAQR7
7913869	-1.26982	-0.344619	1.26982	down	STMN1
7913883	-1.31053	-0.390145	1.31053	down	PAFAH2
7913918	-2.2152	-1.14744	2.2152	down	UBXN11
7914021	-1.24513	-0.316297	1.24513	down	SLC9A1
7914112	-1.52754	-0.611211	1.52754	down	FGR
7914127	2.8696	1.52085	2.8696	up	IFI6
7914202	-1.30704	-0.386301	1.30704	down	SNHG12
7914282	2.2234	1.15277	2.2234	up	SDC3
7914326	1.2386	0.308708	1.2386	up	NKAIN1
7914342	-9.97575	-3.31843	9.97575	down	FABP3
7914354	1.21538	0.281402	1.21538	up	PEF1
7914467	-1.28989	-0.367247	1.28989	down	SPOCD1
7914603	2.82466	1.49808	2.82466	up	RNF19B
7914809	1.27322	0.348476	1.27322	up	KIAA0319L
7914834	1.41461	0.500402	1.41461	up	PSMB2
7914878	1.22082	0.287852	1.22082	up	CLSPN
7914940	-1.42338	-0.509322	1.42338	down	MRPS15
7915160	1.87125	0.904005	1.87125	up	RRAGC
7915207	-1.62672	-0.701968	1.62672	down	PABPC4
7915245	-1.28992	-0.367287	1.28992	down	HPCAL4
7915261	-1.34511	-0.427727	1.34511	down	TRIT1
7915277	-1.3688	-0.452911	1.3688	down	MYCL1
7915286	-2.0086	-1.00619	2.0086	down	PPT1
7915543	1.27331	0.348581	1.27331	up	SLC6A9
7915578	-1.40876	-0.494421	1.40876	down	TMEM53
7915659	1.32935	0.410716	1.32935	up	HECTD3
7915787	1.42455	0.510511	1.42455	up	PIK3R3
7915861	1.74892	0.806464	1.74892	up	MOBKL2C;MKNK1
7915955	-1.49586	-0.580976	1.49586	down	SPATA6
7915995	-1.32487	-0.405847	1.32487	down	FAF1
7916024	1.50174	0.586635	1.50174	up	TTC39A
7916045	1.23115	0.300008	1.23115	up	EPS15
7916135	1.28407	0.360719	1.28407	up	CC2D1B
7916316	-1.31714	-0.397413	1.31714	down	TMEM48
7916403	-1.23746	-0.307383	1.23746	down	SSBP3
7916432	-1.30355	-0.382442	1.30355	down	DHCR24
7916443	-1.27537	-0.350917	1.27537	down	USP24
7916493	-1.32408	-0.40499	1.32408	down	PPAP2B
7916584	-2.8286	-1.50009	2.8286	down	TACSTD2
7916590	1.21041	0.275494	1.21041	up	AK2
7916609	-1.47613	-0.561824	1.47613	down	JUN
7916616	2.40985	1.26894	2.40985	up	CYP2J2
7916669	1.67713	0.745994	1.67713	up	DOCK7
7916808	-1.4924	-0.57763	1.4924	down	SLC35D1
7916836	-1.22331	-0.290793	1.22331	down	SERBP1
7916862	-1.27813	-0.354036	1.27813	down	WLS
7917120	1.31565	0.395779	1.31565	up	USP33
7917148	1.69258	0.759224	1.69258	up	AIDA
7917156	1.24002	0.310358	1.24002	up	FUBP1
7917232	1.25873	0.33197	1.25873	up	GNG5
7917283	3.8627	1.94961	3.8627	up	MCOLN2
7917433	2.8704	1.52125	2.8704	up	ODF2L
7917472	1.53666	0.619799	1.53666	up	GTF2B
7917503	3.52109	1.81602	3.52109	up	GBP3
7917516	3.51523	1.81362	3.51523	up	GBP1;GBP3
7917532	2.25043	1.1702	2.25043	up	GBP2
7917548	2.71002	1.43831	2.71002	up	GBP7
7917561	5.42555	2.43977	5.42555	up	GBP4
7917576	4.58269	2.19619	4.58269	up	GBP5
7917649	-1.24066	-0.311103	1.24066	down	TGFBR3
7917707	-1.63256	-0.70714	1.63256	down	EVI5
7917728	1.99507	0.996437	1.99507	up	FAM69A
7917779	1.47066	0.556462	1.47066	up	GCLM
7917875	-1.83883	-0.878784	1.83883	down	F3
7917896	-1.23661	-0.306395	1.23661	down	ALG14
7917906	-1.26882	-0.343484	1.26882	down	RPL7
7917912	-1.49286	-0.578079	1.49286	down	DPYD
7917954	3.03957	1.60387	3.03957	up	FRRS1
7918034	-1.56475	-0.645935	1.56475	down	DPH5
7918050	-1.24445	-0.315506	1.24445	down	RPSA;RPSAP15;RPSAP19
7918134	-1.55931	-0.64091	1.55931	down	AMY1A;AMY1B;AMY1C;AMY2A;AMY2B
7918188	1.35089	0.433909	1.35089	up	SLC25A24
7918223	-1.31304	-0.392912	1.31304	down	C1orf59
7918323	-2.89367	-1.5329	2.89367	down	SORT1
7918345	1.67071	0.740464	1.67071	up	PSMA5
7918359	-1.2426	-0.313359	1.2426	down	AMIGO1
7918379	-1.38806	-0.473074	1.38806	down	GSTM3
7918449	1.25947	0.332822	1.25947	up	KCNA2
7918457	1.47672	0.562397	1.47672	up	KCNA3
7918474	-1.3662	-0.450173	1.3662	down	DRAM2
7918622	-1.39446	-0.47971	1.39446	down	SLC16A1
7918657	-1.24723	-0.31873	1.24723	down	PTPN22
7918847	1.26585	0.340101	1.26585	up	SIKE1
7919051	-1.29339	-0.371153	1.29339	down	ZNF697
7919080	2.20583	1.14132	2.20583	up	NBPF7
7919133	2.56324	1.35797	2.56324	up	FCGR1B;FCGR1A;FCGR1C
7919314	-1.34278	-0.425227	1.34278	down	FMO5
7919326	-1.5343	-0.617581	1.5343	down	ACP6
7919584	1.2901	0.367488	1.2901	up	HIST2H2BF;HIST2H2BA
7919591	2.9112	1.54161	2.9112	up	FAM72D;FAM72A;FAM72B;FAM72C
7919606	1.21061	0.275729	1.21061	up	HIST2H2BF;HIST2H2BA;HIST2H2BE
7919619	1.30035	0.378896	1.30035	up	HIST2H2AA3;HIST2H2AA4;HIST2H2AC
7919642	-1.2978	-0.376072	1.2978	down	HIST2H2AB
7919743	1.47967	0.565277	1.47967	up	ADAMTSL4;C1orf138
7919751	1.44791	0.533973	1.44791	up	MCL1
7919815	-1.84557	-0.884066	1.84557	down	CTSK
7919856	-1.23204	-0.301052	1.23204	down	LASS2
7919971	1.56323	0.644534	1.56323	up	RFX5
7920114	-1.34669	-0.429414	1.34669	down	THEM4
7920238	-2.05408	-1.03849	2.05408	down	S100A12
7920244	-1.53153	-0.614976	1.53153	down	S100A8
7920271	-2.31125	-1.20868	2.31125	down	S100A4
7920291	-1.60571	-0.683211	1.60571	down	S100A16
7920401	1.28187	0.358252	1.28187	up	SLC39A1
7920531	1.9742	0.981265	1.9742	up	ADAR
7920575	-1.25126	-0.323377	1.25126	down	PBXIP1
7920633	-1.26823	-0.342815	1.26823	down	DPM3
7920642	1.82563	0.868393	1.82563	up	MUC1
7920839	1.26212	0.335853	1.26212	up	RIT1
7920944	1.39717	0.482508	1.39717	up	SMG5
7920971	1.20434	0.268248	1.20434	up	C1orf85
7921014	-1.35166	-0.434734	1.35166	down	MEF2D
7921099	-2.08175	-1.0578	2.08175	down	CRABP2
7921144	-1.20022	-0.263298	1.20022	down	SH2D2A
7921179	2.40725	1.26738	2.40725	up	ARHGEF11
7921228	1.3591	0.442653	1.3591	up	ETV3
7921344	1.23066	0.299431	1.23066	up	ELL2
7921346	-2.79377	-1.48221	2.79377	down	CD1B
7921434	5.93447	2.56912	5.93447	up	AIM2
7921526	-1.25652	-0.329437	1.25652	down	PIGM
7921583	-1.21567	-0.281757	1.21567	down	COPA;NCSTN
7921625	1.31731	0.397596	1.31731	up	SLAMF6
7921637	-1.43214	-0.518173	1.43214	down	CD84
7921652	1.2067	0.271064	1.2067	up	SLAMF1
7921667	1.28728	0.364321	1.28728	up	CD48
7921677	-1.44258	-0.52865	1.44258	down	CD244
7921873	-1.20801	-0.272634	1.20801	down	FCGR3A;FCGR3B
7921970	-1.25224	-0.324513	1.25224	down	ALDH9A1
7922029	-1.47623	-0.561919	1.47623	down	GPA33
7922051	1.55325	0.635288	1.55325	up	CREG1
7922104	-1.31399	-0.393954	1.31399	down	GCSH;LOC729080;LOC100329108;LOC100329109
7922162	-1.31455	-0.394568	1.31455	down	SLC19A2
7922174	-1.2889	-0.366138	1.2889	down	F5
7922219	1.358	0.441485	1.358	up	SELL
7922250	1.38875	0.473789	1.38875	up	SCYL3;C1orf112
7922268	1.33835	0.420458	1.33835	up	KIFAP3
7922337	6.51119	2.70292	6.51119	up	TNFSF18
7922343	1.38735	0.472332	1.38735	up	TNFSF4
7922382	1.21459	0.280467	1.21459	up	ANKRD45
7922418	-1.3093	-0.3888	1.3093	down	SNORD74
7922474	2.8708	1.52145	2.8708	up	KIAA0040
7922610	-1.24925	-0.321057	1.24925	down	ABL2
7922669	-1.20727	-0.271744	1.20727	down	STX6;KIAA1614
7922689	1.21747	0.283883	1.21747	up	GLUL
7922707	1.20399	0.267823	1.20399	up	RNASEL
7922773	-1.27489	-0.350372	1.27489	down	NCF2
7922807	-1.53207	-0.615482	1.53207	down	GLT25D2
7922823	-1.21178	-0.277127	1.21178	down	EDEM3
7922846	1.55712	0.638877	1.55712	up	FAM129A
7922889	-1.2218	-0.289005	1.2218	down	IVNS1ABP
7923034	-1.32642	-0.407534	1.32642	down	B3GALT2
7923131	3.41496	1.77187	3.41496	up	DENND1B
7923141	2.93255	1.55216	2.93255	up	DENND1B
7923173	-1.27443	-0.349854	1.27443	down	MIR181B1
7923347	1.22826	0.296614	1.22826	up	LAD1
7923394	1.41527	0.501078	1.41527	up	ARL8A
7923406	-1.20024	-0.263326	1.20024	down	PTPN7
7923453	-1.20545	-0.269568	1.20545	down	KDM5B
7923547	-3.95726	-1.9845	3.95726	down	CHI3L1
7923596	-1.93908	-0.955371	1.93908	down	ETNK2
7923662	-1.27827	-0.354188	1.27827	down	PIK3C2B
7923707	-1.26025	-0.33371	1.26025	down	TMEM81
7923731	-1.25093	-0.322999	1.25093	down	DSTYK
7923812	1.80998	0.855975	1.80998	up	RAB7L1
7923889	-1.32053	-0.401119	1.32053	down	LGTN
7923907	1.4515	0.537547	1.4515	up	IL10
7923917	-1.3603	-0.443926	1.3603	down	FAIM3
7924119	1.38565	0.470564	1.38565	up	INTS7
7924144	-1.36593	-0.449878	1.36593	down	RPL21P28;RPL21
7924150	1.24955	0.321409	1.24955	up	TMEM206
7924166	2.66813	1.41583	2.66813	up	BATF3
7924230	-1.20307	-0.266727	1.20307	down	FAM108A1;FAM108A11P;FAM108A4
7924351	-1.31728	-0.397557	1.31728	down	EPRS
7924450	1.31341	0.393318	1.31341	up	DUSP10
7924476	1.31663	0.396846	1.31663	up	TAF1A
7924491	1.34327	0.425754	1.34327	up	AIDA
7924499	-2.17662	-1.12209	2.17662	down	TLR5
7924526	1.24828	0.319947	1.24828	up	TP53BP2
7924582	-1.23877	-0.308912	1.23877	down	WDR26
7924603	-1.22724	-0.295422	1.22724	down	LBR
7924636	1.29982	0.378315	1.29982	up	TMEM63A
7924686	1.25464	0.327278	1.25464	up	C1orf55
7924760	-1.60693	-0.684308	1.60693	down	ITPKB
7924773	-1.21839	-0.28497	1.21839	down	CDC42BPA
7924996	-1.20739	-0.271897	1.20739	down	C1orf198
7925003	-1.25021	-0.322173	1.25021	down	TTC13
7925161	-1.24637	-0.317733	1.24637	down	IRF2BP2
7925174	-1.20732	-0.271806	1.20732	down	TOMM20
7925184	1.24057	0.311001	1.24057	up	RBM34;ARID4B
7925201	1.2064	0.270711	1.2064	up	ARID4B
7925250	-1.20292	-0.266544	1.20292	down	GNG4
7925257	-1.2856	-0.362437	1.2856	down	LYST
7925342	1.34248	0.424901	1.34248	up	ERO1LB
7925480	-1.43366	-0.519701	1.43366	down	FH
7925492	-1.23954	-0.309801	1.23954	down	OPN3;KMO
7925525	-1.21157	-0.276883	1.21157	down	CEP170
7925531	-1.33053	-0.411999	1.33053	down	AKT3
7925589	-1.30201	-0.380735	1.30201	down	SMYD3
7925611	-1.20189	-0.265301	1.20189	down	TFB2M
7925705	1.21412	0.279911	1.21412	up	ZNF496
7925792	-1.21803	-0.284549	1.21803	down	ZMYND11
7925851	-1.31323	-0.393121	1.31323	down	WDR37
7925876	1.31737	0.397662	1.31737	up	PFKP
7925978	1.29214	0.369764	1.29214	up	C10orf18
7926037	1.23497	0.304479	1.23497	up	PFKFB3
7926152	1.37872	0.463333	1.37872	up	ECHDC3
7926170	1.36007	0.443681	1.36007	up	DHTKD1
7926189	-1.24128	-0.311829	1.24128	down	SEC61A2
7926223	-1.20443	-0.268349	1.20443	down	CAMK1D
7926239	2.06036	1.0429	2.06036	up	OPTN
7926368	-1.26277	-0.336587	1.26277	down	VIM
7926385	-1.22291	-0.290314	1.22291	down	STAM
7926403	-1.30469	-0.383702	1.30469	down	FAM23A;FAM23B
7926410	-9.20443	-3.20233	9.20443	down	MRC1;MRC1L1
7926445	-1.30469	-0.383702	1.30469	down	FAM23A;FAM23B
7926451	-9.20443	-3.20233	9.20443	down	MRC1;MRC1L1
7926531	2.02603	1.01865	2.02603	up	ARL5B
7926545	-2.96228	-1.56671	2.96228	down	PLXDC2
7926596	-1.2875	-0.364575	1.2875	down	COMMD3;BMI1
7926622	2.03973	1.02838	2.03973	up	SPAG6
7926661	1.35145	0.434504	1.35145	up	MSRB2
7926708	-1.32673	-0.407871	1.32673	down	THNSL1
7926786	-1.39086	-0.475975	1.39086	down	APBB1IP
7926821	2.72015	1.44369	2.72015	up	MASTL
7926836	1.27818	0.354092	1.27818	up	RAB18
7926896	1.27116	0.346147	1.27116	up	CKS1B
7926936	-1.23014	-0.298827	1.23014	down	C10orf68;CCDC7
7926983	1.64779	0.720531	1.64779	up	CREM
7927120	1.22607	0.294041	1.22607	up	RET
7927146	-1.28624	-0.363156	1.28624	down	CSGALNACT2
7927233	1.37219	0.456484	1.37219	up	FAM21C;FAM21A;FAM21B;FAM21D
7927285	1.21036	0.275431	1.21036	up	RHEB
7927323	1.37559	0.460051	1.37559	up	FAM21B;FAM21A;FAM21C;FAM21D
7927513	1.35439	0.437648	1.35439	up	FAM21C;FAM21D;FAM21A
7927560	1.37406	0.458443	1.37406	up	FAM21A;FAM21B;FAM21C;FAM21D
7927599	1.59116	0.670082	1.59116	up	ASAH2;ASAH2B;ASAH2C
7927631	1.63952	0.713276	1.63952	up	DKK1
7927658	1.36082	0.444473	1.36082	up	UBE2D1
7927710	1.21198	0.277371	1.21198	up	CDK1
7927767	-1.31434	-0.394343	1.31434	down	ADO
7927775	1.25014	0.322091	1.25014	up	NRBF2
7927854	-1.22012	-0.287026	1.22012	down	HNRNPH3
7927876	-1.30765	-0.386977	1.30765	down	TET1
7928119	-1.30728	-0.386566	1.30728	down	EIF4EBP2
7928171	-1.32309	-0.403906	1.32309	down	SGPL1
7928208	-1.69704	-0.763023	1.69704	down	SLC29A3
7928300	-1.23559	-0.3052	1.23559	down	ANAPC16
7928308	-1.30827	-0.38766	1.30827	down	DDIT4
7928444	-1.6165	-0.692876	1.6165	down	VCL
7928471	-1.77262	-0.825887	1.77262	down	ADK
7928491	-1.37478	-0.4592	1.37478	down	MYST4
7928534	-1.28929	-0.366575	1.28929	down	C10orf11
7928558	-1.52312	-0.607027	1.52312	down	ZMIZ1
7928671	-1.29486	-0.372795	1.29486	down	C10orf57
7928695	-1.8357	-0.876331	1.8357	down	C10orf58
7928937	-1.32712	-0.408297	1.32712	down	MINPP1
7928944	-3.59553	-1.84621	3.59553	down	PAPSS2
7928999	-1.46831	-0.554154	1.46831	down	LIPN
7929003	1.20553	0.269662	1.20553	up	LIPM
7929012	1.66875	0.738764	1.66875	up	STAMBPL1
7929026	1.26545	0.339655	1.26545	up	ACTA2;LOC100132116
7929032	3.71995	1.89528	3.71995	up	FAS
7929047	11.7195	3.55084	11.7195	up	IFIT2
7929052	7.42689	2.89276	7.42689	up	IFIT3
7929061	1.48104	0.566608	1.48104	up	IFIT1B
7929065	13.0897	3.71036	13.0897	up	IFIT1
7929072	3.35909	1.74807	3.35909	up	IFIT5
7929132	1.80287	0.850295	1.80287	up	PCGF5
7929168	1.32379	0.404671	1.32379	up	TNKS2
7929282	-1.4287	-0.514701	1.4287	down	HHEX
7929288	1.43728	0.523346	1.43728	up	EXOC6
7929334	1.2871	0.364121	1.2871	up	CEP55
7929344	-1.78516	-0.836053	1.78516	down	GPR120
7929511	-1.44879	-0.53485	1.44879	down	ENTPD1
7929550	1.48973	0.575052	1.48973	up	CCNJ
7929616	-1.43799	-0.524058	1.43799	down	FRAT1
7929649	-1.46216	-0.548101	1.46216	down	UBTD1
7929677	-1.60175	-0.679645	1.60175	down	PI4K2A
7929689	-1.35946	-0.443032	1.35946	down	MARVELD1;LOC100270710
7929816	-1.5747	-0.655073	1.5747	down	SCD
7929919	-1.43359	-0.519628	1.43359	down	SFXN3
7929976	-1.40165	-0.487127	1.40165	down	DPCD
7929988	1.3002	0.378734	1.3002	up	HPS6
7930025	6.17173	2.62568	6.17173	up	ELOVL3
7930120	-1.28034	-0.35653	1.28034	down	SUFU
7930139	-1.40932	-0.495001	1.40932	down	TRIM8
7930148	-1.2043	-0.268199	1.2043	down	SFXN2
7930162	-1.23139	-0.300289	1.23139	down	C10orf26
7930194	-1.45252	-0.538558	1.45252	down	CNNM2
7930398	-1.2133	-0.278933	1.2133	down	MXI1
7930413	2.68296	1.42382	2.68296	up	DUSP5
7930470	1.22368	0.291222	1.22368	up	SHOC2
7930537	-1.42481	-0.510766	1.42481	down	TCF7L2
7930577	2.0346	1.02474	2.0346	up	CASP7
7930894	1.33024	0.411689	1.33024	up	GRK5
7930996	-1.20933	-0.274213	1.20933	down	WDR11
7931081	-1.45486	-0.540878	1.45486	down	PLEKHA1
7931097	-1.40183	-0.487312	1.40183	down	HTRA1
7931168	-1.43197	-0.518001	1.43197	down	ACADSB
7931204	-1.3158	-0.395938	1.3158	down	LHPP
7931216	1.20503	0.269065	1.20503	up	FAM175B
7931479	-1.50616	-0.590871	1.50616	down	INPP5A
7931607	1.47025	0.556061	1.47025	up	MTG1
7931683	1.21014	0.275178	1.21014	up	DIP2C
7931810	1.77857	0.830718	1.77857	up	KLF6
7931863	-1.72399	-0.785754	1.72399	down	ASB13
7931888	-1.2222	-0.289481	1.2222	down	ANKRD16
7931899	3.43569	1.7806	3.43569	up	IL15RA
7931914	2.15211	1.10575	2.15211	up	IL2RA
7931951	1.20015	0.263218	1.20015	up	SFMBT2
7932023	2.46558	1.30193	2.46558	up	USP6NL;LOC439951
7932069	-1.23994	-0.31027	1.23994	down	NUDT5
7932094	-1.23202	-0.301025	1.23202	down	PHYH
7932186	1.21632	0.282521	1.21632	up	DCLRE1C
7932227	-1.31145	-0.391166	1.31145	down	NMT2
7932326	-1.28988	-0.367242	1.28988	down	CUBN
7932390	-1.32325	-0.404087	1.32325	down	TRDMT1
7932407	-1.48744	-0.572833	1.48744	down	ST8SIA6
7932433	1.20862	0.273363	1.20862	up	NSUN6
7932616	1.41554	0.501354	1.41554	up	ABI1
7932637	-1.21585	-0.281961	1.21585	down	ANKRD26
7932703	1.53262	0.615997	1.53262	up	ACBD5
7932765	-1.31074	-0.390376	1.31074	down	MPP7
7932867	1.38491	0.469795	1.38491	up	ZNF438
7932966	-1.38367	-0.4685	1.38367	down	ITGB1
7932985	-2.24133	-1.16435	2.24133	down	NRP1
7933084	1.29908	0.377491	1.29908	up	NAMPT
7933092	-1.59849	-0.67671	1.59849	down	ZNF248
7933149	-1.2201	-0.286997	1.2201	down	RASGEF1A
7933164	1.23072	0.299506	1.23072	up	HNRNPF
7933194	2.78556	1.47797	2.78556	up	CXCL12
7933772	1.37715	0.461681	1.37715	up	ANK3
7933872	-2.28557	-1.19255	2.28557	down	EGR2
7934101	2.13244	1.0925	2.13244	up	AIFM2
7934133	1.95209	0.965022	1.95209	up	PPA1
7934161	1.90281	0.928134	1.90281	up	PRF1
7934185	-1.4558	-0.541815	1.4558	down	C10orf54
7934255	1.21953	0.286323	1.21953	up	CBARA1
7934278	-1.27612	-0.351766	1.27612	down	P4HA1
7934367	1.35451	0.437768	1.35451	up	ANXA7
7934434	-1.44694	-0.533008	1.44694	down	MYOZ1
7934459	1.22131	0.288435	1.22131	up	NDST2
7934570	1.59505	0.673603	1.59505	up	KCNMA1
7934733	-1.25117	-0.323273	1.25117	down	ANXA11
7934898	14.0213	3.80955	14.0213	up	ANKRD22
7934906	2.13701	1.0956	2.13701	up	ACTA2
7934916	2.97836	1.57452	2.97836	up	CH25H
7934920	-1.32175	-0.402446	1.32175	down	LIPA;LOC100509637
7934970	-1.22914	-0.29765	1.22914	down	HTR7
7934979	6.35138	2.66707	6.35138	up	ANKRD1
7934993	1.21216	0.277579	1.21216	up	NUDT9P1
7935011	1.70946	0.773537	1.70946	up	CPEB3
7935058	-1.26246	-0.336232	1.26246	down	MYOF
7935146	1.21241	0.277876	1.21241	up	NOC3L
7935251	-1.3858	-0.470715	1.3858	down	TCTN3
7935270	1.95037	0.963744	1.95037	up	BLNK
7935337	1.3749	0.45933	1.3749	up	PIK3AP1
7935403	-1.31251	-0.39233	1.31251	down	ARHGAP19
7935421	-1.27358	-0.348886	1.27358	down	FRAT2
7935425	-1.31167	-0.391406	1.31167	down	RRP12
7935474	-1.25678	-0.329733	1.25678	down	MMS19
7935510	-1.29295	-0.370666	1.29295	down	MORN4
7935521	-2.00936	-1.00673	2.00936	down	AVPI1
7935627	-1.23902	-0.309204	1.23902	down	GOT1
7935639	2.21766	1.14904	2.21766	up	SLC25A28
7935660	-1.2204	-0.287357	1.2204	down	DNMBP
7935707	1.21716	0.283523	1.21716	up	CHUK
7935746	1.39564	0.480927	1.39564	up	BLOC1S2
7935776	-1.4595	-0.545473	1.4595	down	SCD
7935951	1.21058	0.275701	1.21058	up	C10orf76
7935968	-1.25033	-0.322305	1.25033	down	LDB1
7936041	-1.44252	-0.528593	1.44252	down	ARL3
7936064	1.20323	0.266908	1.20323	up	NT5C2
7936100	-1.66579	-0.736209	1.66579	down	CALHM2
7936284	1.30309	0.381939	1.30309	up	XPNPEP1
7936614	-1.21505	-0.281021	1.21505	down	EIF3A
7936727	-1.36918	-0.453316	1.36918	down	RPL21;RPL21P28
7936777	1.26337	0.33728	1.26337	up	NSMCE4A
7936798	-1.2095	-0.27441	1.2095	down	CUZD1
7936809	-1.20386	-0.267667	1.20386	down	FAM24B;CUZD1
7936856	-1.8804	-0.91104	1.8804	down	CHST15
7936871	-1.26818	-0.342755	1.26818	down	OAT
7936937	-1.24444	-0.3155	1.24444	down	UROS
7936949	-1.26531	-0.339486	1.26531	down	DHX32;BCCIP
7936968	-1.21247	-0.277944	1.21247	down	ADAM12
7937089	-1.22925	-0.297782	1.22925	down	STK32C
7937175	-1.41861	-0.504476	1.41861	down	TUBGCP2
7937287	1.27111	0.346086	1.27111	up	PSMD13
7937330	2.33367	1.2226	2.33367	up	IFITM2
7937335	2.18678	1.12881	2.18678	up	IFITM1
7937378	-1.21474	-0.280647	1.21474	down	PTDSS2
7937438	-1.22062	-0.287615	1.22062	down	TMEM80
7937696	-1.20499	-0.269022	1.20499	down	KRTAP5-2;LOC338651
7937823	-1.3465	-0.42921	1.3465	down	KCNQ1
7937892	-1.27925	-0.355298	1.27925	down	PGAP2
7937938	1.41636	0.502188	1.41636	up	OR52K2
7937940	2.43633	1.28471	2.43633	up	OR52K3P
7937942	1.60793	0.685204	1.60793	up	OR52K1
7938012	1.81302	0.858394	1.81302	up	TRIM6-TRIM34;TRIM34;TRIM6;TRIM78P
7938035	2.47418	1.30695	2.47418	up	TRIM22
7938049	1.43681	0.522872	1.43681	up	OR56B1
7938053	2.33574	1.22388	2.33574	up	OR52N4
7938154	1.24123	0.311775	1.24123	up	ILK
7938263	-1.27689	-0.352639	1.27689	down	EIF3F
7938286	-1.22556	-0.293445	1.22556	down	RPL27A
7938390	1.85969	0.895059	1.85969	up	ADM
7938485	-1.63128	-0.706004	1.63128	down	MICAL2
7938608	-2.14491	-1.10091	2.14491	down	SPON1
7938629	-1.54669	-0.629188	1.54669	down	PDE3B
7938687	-1.33457	-0.416377	1.33457	down	NUCB2
7938702	-2.03234	-1.02314	2.03234	down	DKFZp686O24166
7938762	1.31097	0.390634	1.31097	up	GTF2H1
7938816	1.55405	0.636035	1.55405	up	ZDHHC13
7938880	1.44827	0.534332	1.44827	up	HTATIP2
7939068	-1.21799	-0.284503	1.21799	down	RPS25
7939120	2.13642	1.0952	2.13642	up	RCN1
7939150	3.1811	1.66953	3.1811	up	PRRG4
7939158	1.20992	0.274913	1.20992	up	QSER1
7939173	-1.44526	-0.531326	1.44526	down	DEPDC7
7939197	-1.21566	-0.281745	1.21566	down	HIPK3
7939298	-1.58508	-0.664559	1.58508	down	CAT
7939341	-1.38993	-0.475007	1.38993	down	CD44
7939368	1.29894	0.377338	1.29894	up	TRIM44
7939465	-1.33109	-0.41261	1.33109	down	HSD17B12
7939524	1.2822	0.358619	1.2822	up	EXT2
7939546	-1.56638	-0.647434	1.56638	down	CD82
7939559	-1.26291	-0.336751	1.26291	down	TSPAN18
7939590	1.33141	0.412957	1.33141	up	SLC35C1
7939665	1.46829	0.554136	1.46829	up	MDK
7939738	1.61998	0.695972	1.61998	up	DDB2
7939751	1.48459	0.570064	1.48459	up	NR1H3
7939818	-1.40944	-0.495121	1.40944	down	PTPMT1
7939825	-1.27611	-0.351756	1.27611	down	NDUFS3
7939839	-1.2313	-0.30018	1.2313	down	PTPRJ
7940028	5.92364	2.56648	5.92364	up	SERPING1
7940079	-1.31525	-0.39534	1.31525	down	CTNND1
7940153	1.44607	0.532134	1.44607	up	FAM111A
7940191	1.31085	0.390508	1.31085	up	STX3
7940237	1.50388	0.588685	1.50388	up	MS4A4A
7940259	-1.25482	-0.327485	1.25482	down	MS4A7;MS4A14
7940299	2.28675	1.1933	2.28675	up	MS4A12
7940409	-1.43463	-0.520676	1.43463	down	CD5
7940421	-1.37044	-0.454642	1.37044	down	PGA3;PGA4;PGA5
7940431	-1.40192	-0.487404	1.40192	down	PGA4;PGA5;PGA3
7940441	-1.4137	-0.499474	1.4137	down	PGA5;PGA4;PGA3
7940508	-1.63171	-0.706388	1.63171	down	DAGLA
7940643	-1.47457	-0.560292	1.47457	down	ASRGL1
7940673	1.42577	0.511739	1.42577	up	GNG3;BSCL2
7940711	1.20079	0.263979	1.20079	up	TMEM179B
7940775	2.00688	1.00495	2.00688	up	RARRES3
7940835	-1.21915	-0.285881	1.21915	down	COX8A
7940891	-1.27383	-0.349172	1.27383	down	DNAJC4
7940904	-1.27659	-0.352292	1.27659	down	VEGFB
7941136	-1.30817	-0.387554	1.30817	down	C11orf2
7941148	-1.22014	-0.28705	1.22014	down	TM7SF2
7941164	1.22195	0.28918	1.22195	up	MRPL49
7941179	1.27017	0.345019	1.27017	up	CAPN1
7941214	1.30545	0.384548	1.30545	up	POLA2
7941236	1.62934	0.704288	1.62934	up	CDC42EP2
7941302	-1.2067	-0.271063	1.2067	down	FAM89B
7941460	1.76611	0.820577	1.76611	up	DRAP1
7941505	-1.36508	-0.448982	1.36508	down	CST6
7941537	-1.24034	-0.31074	1.24034	down	PACS1
7941610	-1.30674	-0.385976	1.30674	down	PELI3
7941639	-1.29687	-0.375033	1.29687	down	BBS1;DPP3
7941865	1.55876	0.6404	1.55876	up	RAD9A;LOC100130987
7941879	-1.40916	-0.49484	1.40916	down	TBC1D10C
7941946	-1.25842	-0.331611	1.25842	down	NDUFV1
7942064	-1.20242	-0.265945	1.20242	down	GAL
7942409	1.4714	0.557192	1.4714	up	P2RY6
7942453	-1.28717	-0.364206	1.28717	down	PLEKHB1
7942465	-1.25314	-0.325553	1.25314	down	MRPL48
7942527	1.22438	0.292055	1.22438	up	POLD3
7942569	-1.69008	-0.757089	1.69008	down	SLCO2B1
7942596	1.23789	0.307886	1.23789	up	SERPINH1
7942626	1.33812	0.420206	1.33812	up	UVRAG
7942647	-1.29307	-0.370799	1.29307	down	LOC387790
7942783	1.27377	0.349103	1.27377	up	C11orf67;INTS4
7942858	-1.56221	-0.643592	1.56221	down	ANKRD42
7942879	1.69517	0.761434	1.69517	up	TMEM126B
7942957	-1.31197	-0.391734	1.31197	down	PRSS23
7942964	1.2406	0.311036	1.2406	up	TMEM135
7943218	1.66466	0.735228	1.66466	up	PANX1
7943236	1.41064	0.496351	1.41064	up	FUT4
7943240	2.40811	1.2679	2.40811	up	PIWIL4
7943282	1.25274	0.325084	1.25274	up	KDM4D
7943293	3.86514	1.95052	3.86514	up	ENDOD1
7943297	-1.31078	-0.390421	1.31078	down	CEP57
7943413	1.24519	0.316361	1.24519	up	BIRC3
7943442	-1.24671	-0.318131	1.24671	down	DYNC2H1
7943577	1.81172	0.857361	1.81172	up	RAB39
7943605	1.28443	0.361129	1.28443	up	ACAT1
7943620	-1.28596	-0.362841	1.28596	down	ATM;NPAT
7943715	1.59452	0.673118	1.59452	up	ZC3H12C
7943749	-1.22968	-0.298281	1.22968	down	LAYN
7943803	-1.37337	-0.457718	1.37337	down	DIXDC1
7944006	1.3814	0.466135	1.3814	up	RBM7
7944049	1.31728	0.397564	1.31728	up	SIDT2
7944152	1.4697	0.555518	1.4697	up	IL10RA
7944179	-1.23039	-0.299118	1.23039	down	CD3E
7944185	-1.24705	-0.318521	1.24705	down	CD3G
7944216	-1.32752	-0.408732	1.32752	down	ATP5L
7944401	-1.31135	-0.391056	1.31135	down	HMBS
7944493	-1.26637	-0.340702	1.26637	down	CBL
7944667	-1.99639	-0.997394	1.99639	down	SORL1
7944722	-1.47782	-0.563475	1.47782	down	UBASH3B
7944739	-1.24643	-0.317807	1.24643	down	CRTAM
7944751	1.24237	0.313099	1.24237	up	C11orf63
7944769	1.95439	0.966715	1.95439	up	GRAMD1B
7944869	-1.66246	-0.733323	1.66246	down	SPA17;SIAE
7944876	-1.44148	-0.527548	1.44148	down	NRGN
7944913	-1.26384	-0.337815	1.26384	down	CCDC15
7944931	-1.66702	-0.737275	1.66702	down	SLC37A2
7945014	1.37766	0.462216	1.37766	up	CHEK1
7945040	1.23881	0.308959	1.23881	up	HYLS1
7945169	-3.58321	-1.84125	3.58321	down	TMEM45B
7945182	-1.88464	-0.914286	1.88464	down	APLP2
7945204	-1.59238	-0.671187	1.59238	down	ST14
7945275	-1.62594	-0.701274	1.62594	down	VPS26B
7945371	3.55218	1.8287	3.55218	up	IFITM3
7945377	-1.4207	-0.5066	1.4207	down	SIGIRR
7945462	4.20373	2.07167	4.20373	up	IRF7
7945573	-1.2117	-0.27703	1.2117	down	POLR2L
7945579	-1.29209	-0.369702	1.29209	down	CHID1
7945666	1.40573	0.491319	1.40573	up	CTSD
7945730	1.79971	0.847763	1.79971	up	ASCL2
7945781	1.21896	0.285655	1.21896	up	PHLDA2
7945831	1.56783	0.648766	1.56783	up	OSBPL5
7945873	1.21989	0.286749	1.21989	up	MGC72080
7945962	2.6104	1.38427	2.6104	up	TRIM21
7945979	1.29588	0.373929	1.29588	up	TRIM68
7946082	1.33912	0.42129	1.33912	up	UBQLNL
7946087	1.25238	0.324673	1.25238	up	OR52H1
7946089	2.62355	1.39152	2.62355	up	TRIM5
7946142	1.46169	0.547633	1.46169	up	PRKCDBP
7946149	-1.37175	-0.45602	1.37175	down	APBB1
7946228	-1.21919	-0.285926	1.21919	down	TPP1
7946267	1.37616	0.460649	1.37616	up	MRPL17
7946275	1.32125	0.401899	1.32125	up	GVINP1
7946446	-1.54937	-0.631684	1.54937	down	NRIP3
7946478	1.59776	0.676055	1.59776	up	DENND5A
7946569	-1.2558	-0.328609	1.2558	down	RNF141
7946635	-1.21656	-0.282808	1.21656	down	ZBED5
7946742	-1.22901	-0.297499	1.22901	down	CYP2R1
7946807	-1.21031	-0.275373	1.21031	down	RPL36A
7946988	1.61347	0.690163	1.61347	up	HPS5
7947245	1.23524	0.304787	1.23524	up	HSP90AA2
7947248	1.56546	0.646587	1.56546	up	KIF18A
7947332	-1.21211	-0.277522	1.21211	down	IMMP1L
7947396	1.40546	0.491041	1.40546	up	CSTF3
7947462	3.70198	1.8883	3.70198	up	ABTB2
7947496	-1.50606	-0.590782	1.50606	down	SLC1A2
7947531	-1.20017	-0.263242	1.20017	down	COMMD9
7947540	1.29352	0.371297	1.29352	up	TRAF6
7947652	1.38901	0.474062	1.38901	up	AMBRA1
7947694	-1.28991	-0.367268	1.28991	down	CKAP5
7947815	1.95813	0.969473	1.95813	up	ACP2
7947867	1.26236	0.33612	1.26236	up	PSMC3
7947991	1.27648	0.352167	1.27648	up	NUP160
7948249	-1.67626	-0.745245	1.67626	down	SLC43A1
7948267	-1.22188	-0.289108	1.22188	down	TIMM10
7948274	2.33121	1.22108	2.33121	up	UBE2L6
7948364	1.21409	0.279874	1.21409	up	MPEG1
7948399	1.20096	0.26419	1.20096	up	PATL1
7948420	-1.43986	-0.525925	1.43986	down	FABP5;FABP5P3
7948534	-1.22264	-0.289996	1.22264	down	DDB1
7948612	-1.99678	-0.997677	1.99678	down	FADS1
7948630	-1.24056	-0.310993	1.24056	down	FADS3
7948667	-1.88763	-0.916572	1.88763	down	AHNAK
7948718	-1.26316	-0.337034	1.26316	down	EML3
7948744	-1.29056	-0.367997	1.29056	down	GANAB
7948836	-1.22042	-0.287376	1.22042	down	TMEM223
7948982	2.00246	1.00177	2.00246	up	HRASLS2
7949060	-1.32178	-0.402482	1.32178	down	PPP1R14B
7949104	-1.33883	-0.420972	1.33883	down	RASGRP2
7949172	-1.24027	-0.31065	1.24027	down	MAP4K2
7949264	-1.21779	-0.284269	1.21779	down	EHD1
7949340	2.67687	1.42055	2.67687	up	BATF2
7949412	-1.22067	-0.287669	1.22067	down	LTBP3
7949465	1.39297	0.478163	1.39297	up	RELA
7949490	1.54569	0.628251	1.54569	up	DKFZp761E198
7949503	1.26456	0.338639	1.26456	up	EFEMP2
7949577	-1.21219	-0.277615	1.21219	down	YIF1A
7949615	-1.34931	-0.432222	1.34931	down	B3GNT1
7949650	-1.38164	-0.46638	1.38164	down	CTSF
7949674	-1.22359	-0.291123	1.22359	down	RBM4B
7949719	-1.51771	-0.601894	1.51771	down	PC
7949798	-1.24087	-0.311348	1.24087	down	TMEM134
7949904	2.27985	1.18894	2.27985	up	UNC93B1
7949916	-2.22155	-1.15157	2.22155	down	CHKA
7949931	-1.23119	-0.300058	1.23119	down	SUV420H1
7949948	1.20221	0.265688	1.20221	up	C11orf24
7950128	-1.62794	-0.70305	1.62794	down	C11orf51;LRTOMT
7950197	-1.31784	-0.398172	1.31784	down	ARAP1
7950235	-1.3164	-0.396595	1.3164	down	STARD10
7950248	1.22068	0.287688	1.22068	up	FCHSD2
7950307	-1.39363	-0.478845	1.39363	down	UCP2
7950409	-1.27227	-0.34741	1.27227	down	KCNE3
7950473	-1.38344	-0.468262	1.38344	down	ARRB1
7950544	-1.27944	-0.355516	1.27944	down	PRKRIR
7950641	10.3046	3.36521	10.3046	up	KCTD14
7950654	-1.23285	-0.302001	1.23285	down	ALG8
7950683	-1.23315	-0.302349	1.23315	down	NARS2
7950731	-1.28323	-0.359782	1.28323	down	PRCP
7950906	1.88631	0.915569	1.88631	up	CTSC
7950983	1.25092	0.322989	1.25092	up	CHORDC1
7951004	1.54891	0.631255	1.54891	up	C11orf75
7951077	-1.62119	-0.697057	1.62119	down	SESN3
7951093	1.2285	0.296898	1.2285	up	FAM76B
7951133	1.30312	0.381968	1.30312	up	MAML2
7951140	1.35181	0.434893	1.35181	up	LOC100131541
7951207	1.20491	0.268931	1.20491	up	TMEM123
7951217	-4.06181	-2.02212	4.06181	down	MMP7
7951246	-1.56448	-0.645687	1.56448	down	MMP8
7951271	-1.40852	-0.494183	1.40852	down	MMP1
7951309	2.03621	1.02589	2.03621	up	MMP13
7951351	-1.23268	-0.301802	1.23268	down	PDGFD
7951372	1.95353	0.966085	1.95353	up	CASP4
7951385	3.14958	1.65516	3.14958	up	CASP5
7951397	2.44816	1.2917	2.44816	up	CASP1
7951408	2.24754	1.16835	2.24754	up	CARD16
7951413	2.73902	1.45366	2.73902	up	CARD17
7951422	1.26779	0.342314	1.26779	up	KIAA1826
7951535	1.90749	0.931679	1.90749	up	KDELC2
7951545	1.5191	0.603218	1.5191	up	EXPH5
7951554	1.431	0.517025	1.431	up	RDX
7951565	-1.2713	-0.346302	1.2713	down	ARHGAP20
7951654	-1.28891	-0.366153	1.28891	down	FDXACB1;ALG9
7951838	1.21039	0.275477	1.21039	up	ZNF259
7951873	1.24082	0.311298	1.24082	up	SIK3
7951910	-1.34282	-0.425266	1.34282	down	BACE1
7951977	2.81827	1.49481	2.81827	up	FXYD6
7951987	2.02339	1.01678	2.02339	up	TMPRSS13
7952022	-3.76234	-1.91163	3.76234	down	AMICA1
7952036	-1.58323	-0.662874	1.58323	down	MPZL3
7952046	-1.47939	-0.565	1.47939	down	MPZL2
7952145	-1.2065	-0.270826	1.2065	down	HYOU1
7952249	-1.7968	-0.845433	1.7968	down	USP2
7952335	1.49383	0.579017	1.49383	up	SNORD14E
7952341	1.37586	0.460334	1.37586	up	ASAM
7952384	1.25867	0.331896	1.25867	up	OR10S1
7952484	-1.46122	-0.547169	1.46122	down	TMEM218
7952522	1.32261	0.403384	1.32261	up	PUS3
7952526	-1.20165	-0.265017	1.20165	down	CDON
7952601	-1.22608	-0.294056	1.22608	down	ETS1
7952617	-1.21764	-0.284089	1.21764	down	KCNJ1
7952626	-2.31791	-1.21283	2.31791	down	C11orf45
7952641	-1.58976	-0.668811	1.58976	down	ARHGAP32
7952805	-1.29184	-0.369426	1.29184	down	LOC283174
7952830	-1.4035	-0.48903	1.4035	down	NCAPD3
7952869	-1.24181	-0.312447	1.24181	down	THYN1
7952914	1.23439	0.303798	1.23439	up	CCDC77
7952950	-1.33455	-0.41635	1.33455	down	LOC100049716
7952953	-1.23432	-0.303717	1.23432	down	WNK1
7952986	-1.31568	-0.39581	1.31568	down	WNK1
7953040	-1.22825	-0.296607	1.22825	down	CACNA1C
7953135	-1.20467	-0.268637	1.20467	down	TULP3
7953200	1.29717	0.37537	1.29717	up	CCND2
7953218	1.70529	0.77002	1.70529	up	RAD51AP1
7953243	1.59577	0.674253	1.59577	up	NDUFA9
7953291	-3.64777	-1.86701	3.64777	down	CD9
7953321	1.52707	0.610764	1.52707	up	LTBR
7953333	-1.41364	-0.499411	1.41364	down	CD27
7953341	1.20219	0.26566	1.20219	up	TAPBPL;VAMP1
7953351	-1.35707	-0.440499	1.35707	down	NCAPD2
7953409	1.51075	0.595265	1.51075	up	PTMS
7953418	2.11278	1.07914	2.11278	up	LAG3
7953428	-1.68558	-0.753241	1.68558	down	CD4
7953442	-1.339	-0.421157	1.339	down	GPR162
7953520	-1.28149	-0.357825	1.28149	down	LRRC23
7953532	-1.37071	-0.454927	1.37071	down	ENO2
7953547	-1.22445	-0.292135	1.22445	down	ATN1
7953564	-1.71633	-0.779324	1.71633	down	C12orf57
7953569	-1.35088	-0.433895	1.35088	down	PTPN6
7953603	1.38774	0.472734	1.38774	up	C1S
7953626	-1.27366	-0.348984	1.27366	down	CLSTN3
7953715	1.273	0.348232	1.273	up	NECAP1
7953723	-3.16954	-1.66427	3.16954	down	CLEC4A
7953765	1.21581	0.281919	1.21581	up	RIMKLB
7953812	-1.20637	-0.270669	1.20637	down	PHC1;M6PR
7953835	-1.50744	-0.592098	1.50744	down	KLRG1
7953873	-1.20751	-0.272039	1.20751	down	OVOS;OVOS2
7953878	1.52946	0.613026	1.52946	up	CLEC2D
7953901	-1.53228	-0.615681	1.53228	down	CLEC12A
7953914	1.22039	0.287347	1.22039	up	CLEC12B
7953936	-1.30059	-0.379165	1.30059	down	C12orf59
7953949	1.31924	0.399703	1.31924	up	KLRD1
7953981	1.3395	0.421696	1.3395	up	ETV6
7953993	7.36592	2.88087	7.36592	up	BCL2L14
7954012	-1.25586	-0.328675	1.25586	down	LOH12CR1
7954055	-1.30133	-0.379983	1.30133	down	APOLD1
7954063	-1.26273	-0.336543	1.26273	down	RPL13AP20
7954077	1.21894	0.285623	1.21894	up	KIAA1467
7954143	1.54129	0.624136	1.54129	up	PTPRO
7954388	1.22573	0.293645	1.22573	up	GOLT1B
7954436	-1.34899	-0.431884	1.34899	down	LRMP
7954503	1.2351	0.304627	1.2351	up	MED21
7954527	2.77084	1.47032	2.77084	up	ARNTL2
7954551	1.29396	0.37179	1.29396	up	C12orf70
7954559	-1.2437	-0.314636	1.2437	down	PPFIBP1
7954729	-1.49154	-0.576802	1.49154	down	FGD4
7954969	1.20013	0.263194	1.20013	up	IRAK4
7954985	-1.67749	-0.746302	1.67749	down	TMEM117
7955156	-1.36465	-0.448532	1.36465	down	CCDC65
7955179	1.66138	0.732386	1.66138	up	TUBA1C
7955217	1.22221	0.289488	1.22221	up	SPATS2
7955331	1.21616	0.282336	1.21616	up	SMARCD1
7955361	1.30653	0.385737	1.30653	up	LARP4
7955376	1.31004	0.389612	1.31004	up	DIP2B
7955441	-2.17537	-1.12126	2.17537	down	METTL7A
7955562	1.39149	0.476635	1.39149	up	ACVRL1
7955613	-1.22224	-0.289529	1.22224	down	KRT7
7955646	-1.45426	-0.540286	1.45426	down	EIF4B
7955768	-1.4865	-0.571921	1.4865	down	PFDN5
7955777	-1.50979	-0.594352	1.50979	down	C12orf10
7955896	-1.22387	-0.291454	1.22387	down	COPZ1
7955908	-1.24597	-0.317267	1.24597	down	NCKAP1L
7955943	-1.30336	-0.382235	1.30336	down	PDE1B
7956009	-1.70578	-0.770428	1.70578	down	METTL7B
7956031	1.20204	0.265491	1.20204	up	ORMDL2
7956038	-1.35841	-0.441914	1.35841	down	MMP19;LOC440104
7956046	-1.20429	-0.268178	1.20429	down	DGKA
7956076	1.38677	0.471724	1.38677	up	CDK2
7956166	-1.58257	-0.662274	1.58257	down	ESYT1
7956242	-1.23486	-0.304351	1.23486	down	COQ10A
7956251	-1.50522	-0.589973	1.50522	down	IL23A
7956261	1.61775	0.69399	1.61775	up	RBMS2
7956287	-1.53393	-0.61723	1.53393	down	NAB2
7956301	-3.09874	-1.63168	3.09874	down	LRP1
7956401	-1.36729	-0.451315	1.36729	down	SHMT2
7956524	1.52571	0.609483	1.52571	up	PIP4K2C
7956648	-1.28277	-0.359265	1.28277	down	XRCC6BP1
7956658	-1.21401	-0.279775	1.21401	down	SLC16A7
7956670	1.70028	0.765773	1.70028	up	USP15
7956785	-1.24509	-0.316247	1.24509	down	XPOT
7956795	1.61225	0.689075	1.61225	up	TBK1
7956826	-1.66517	-0.735665	1.66517	down	TBC1D30
7956878	-2.12706	-1.08886	2.12706	down	IRAK3
7956894	3.02676	1.59778	3.02676	up	HELB
7956930	-1.32169	-0.402386	1.32169	down	DYRK2
7956989	1.60578	0.683275	1.60578	up	MDM2
7957043	1.20483	0.268833	1.20483	up	FRS2
7957126	-1.29929	-0.37772	1.29929	down	KCNMB4
7957167	1.23181	0.300778	1.23181	up	TMEM19
7957260	-2.81873	-1.49505	2.81873	down	GLIPR1;KRR1
7957478	1.34718	0.429946	1.34718	up	TMTC3
7957508	1.24073	0.311188	1.24073	up	CLLU1
7957510	1.77381	0.826852	1.77381	up	C12orf74
7957514	1.73393	0.794042	1.73393	up	PLEKHG7
7957551	2.45659	1.29666	2.45659	up	SOCS2
7957715	1.32157	0.402257	1.32157	up	NEDD1
7957746	-1.2012	-0.264474	1.2012	down	SLC25A3
7957850	-1.89377	-0.921264	1.89377	down	GAS2L3
7958000	-1.39842	-0.483796	1.39842	down	CHPT1
7958019	3.04879	1.60824	3.04879	up	DRAM1
7958202	-1.49997	-0.584931	1.49997	down	CHST11
7958211	1.36156	0.445258	1.36156	up	C12orf45
7958253	-1.32641	-0.407522	1.32641	down	C12orf75
7958262	-1.34817	-0.431007	1.34817	down	TCP11L2
7958275	-1.22395	-0.291547	1.22395	down	POLR3B
7958410	1.31738	0.397675	1.31738	up	FICD
7958439	-1.23605	-0.305742	1.23605	down	USP30
7958466	-1.29025	-0.367646	1.29025	down	ACACB
7958666	-1.3622	-0.445934	1.3622	down	C12orf24;GPN3
7958692	-1.40004	-0.485469	1.40004	down	TCTN1
7958761	-1.31225	-0.392046	1.31225	down	ACAD10
7958784	-1.39763	-0.482979	1.39763	down	ALDH2
7958828	3.42167	1.7747	3.42167	up	TRAFD1
7958884	5.37348	2.42586	5.37348	up	OAS1
7958895	6.00903	2.58713	6.00903	up	OAS3
7958913	3.44413	1.78414	3.44413	up	OAS2
7958931	-1.30261	-0.381403	1.30261	down	DTX1
7958950	-1.20182	-0.265222	1.20182	down	C12orf52
7958960	-2.26083	-1.17685	2.26083	down	TPCN1
7959002	1.35907	0.442617	1.35907	up	SDSL
7959131	-1.288	-0.365137	1.288	down	CCDC64
7959205	-1.46721	-0.553076	1.46721	down	MLEC
7959212	-1.45641	-0.542413	1.45641	down	UNC119B
7959251	2.38431	1.25357	2.38431	up	P2RX7
7959267	2.55407	1.3528	2.55407	up	P2RX4
7959282	1.31679	0.397024	1.31679	up	RNF34
7959354	-1.20979	-0.274751	1.20979	down	BCL7A
7959574	-1.22654	-0.294597	1.22654	down	SETD8
7959657	1.26878	0.343445	1.26878	up	ATP6V0A2
7959777	-1.62904	-0.704023	1.62904	down	BRI3BP
7959834	1.781	0.832689	1.781	up	GLT1D1
7959893	-1.72149	-0.783657	1.72149	down	GPR133
7960117	-1.39489	-0.480149	1.39489	down	PXMP2
7960158	-1.21551	-0.281558	1.21551	down	ZNF10;ZNF268
7960177	1.91106	0.934375	1.91106	up	SLC6A12
7960365	1.21909	0.285802	1.21909	up	EFCAB4B
7960383	2.58065	1.36773	2.58065	up	PARP11
7960544	-1.31573	-0.395864	1.31573	down	VAMP1;TAPBPL
7960553	-1.20387	-0.267685	1.20387	down	MRPL51
7960594	-1.25372	-0.326217	1.25372	down	CHD4
7960716	-1.27764	-0.353477	1.27764	down	PHB2
7960874	1.53108	0.614547	1.53108	up	C3AR1
7960919	-1.52366	-0.607546	1.52366	down	MFAP5
7960947	-2.03512	-1.02511	2.03512	down	A2M
7961026	-1.24501	-0.316153	1.24501	down	OVOS;OVOS2
7961059	-1.66002	-0.731199	1.66002	down	KLRB1
7961075	2.63669	1.39873	2.63669	up	CD69
7961083	1.24349	0.314397	1.24349	up	CLEC2B
7961120	-1.34104	-0.423351	1.34104	down	CLEC7A
7961142	-1.44707	-0.533139	1.44707	down	OLR1
7961166	-1.42145	-0.507359	1.42145	down	KLRC4
7961175	-1.31467	-0.394698	1.31467	down	KLRC3
7961182	-1.38419	-0.46904	1.38419	down	KLRC2;KLRC3
7961339	-1.27295	-0.348178	1.27295	down	LRP6
7961390	1.2924	0.370056	1.2924	up	HEBP1
7961440	-1.58747	-0.666729	1.58747	down	PLBD1
7961524	-1.74243	-0.801103	1.74243	down	ERP27
7961532	-1.37563	-0.460096	1.37563	down	ARHGDIB
7961546	-2.02821	-1.02021	2.02821	down	EPS8
7961654	1.21653	0.282776	1.21653	up	RECQL;PYROXD1
7961693	-1.20917	-0.274016	1.20917	down	LDHB
7961829	-1.28308	-0.359606	1.28308	down	BCAT1
7961891	-2.13005	-1.09089	2.13005	down	BHLHE41
7961900	-1.37808	-0.462656	1.37808	down	ITPR2
7962058	5.10545	2.35204	5.10545	up	TMTC1
7962146	1.24433	0.315373	1.24433	up	FAM60A
7962183	1.71303	0.776549	1.71303	up	AK4
7962194	1.24628	0.317624	1.24628	up	H3F3C
7962250	1.26297	0.336823	1.26297	up	CPNE8
7962349	1.23319	0.302391	1.23319	up	GXYLT1
7962375	1.32003	0.400569	1.32003	up	PRICKLE1
7962441	1.31598	0.396141	1.31598	up	TWF1
7962455	-1.72987	-0.790665	1.72987	down	NELL2
7962590	1.31069	0.390325	1.31069	up	RPAP3
7962895	1.36603	0.449988	1.36603	up	FKBP11
7963009	2.34068	1.22693	2.34068	up	RHEBL1
7963142	-2.72618	-1.44688	2.72618	down	FAIM2
7963235	1.28797	0.365099	1.28797	up	CSRNP2
7963280	1.71999	0.782397	1.71999	up	SMAGP
7963313	1.25773	0.330819	1.25773	up	GALNT6
7963427	-1.35522	-0.438529	1.35522	down	KRT5
7963471	-1.2791	-0.355128	1.2791	down	KRT73
7963575	-1.69022	-0.757213	1.69022	down	EIF4B
7963614	1.2935	0.371284	1.2935	up	ITGB7
7963631	-1.31308	-0.392955	1.31308	down	RARG
7963646	-1.41693	-0.502766	1.41693	down	AAAS
7963670	-1.28933	-0.366621	1.28933	down	MAP3K12
7963698	1.22149	0.288638	1.22149	up	ATF7
7963721	-1.20344	-0.267167	1.20344	down	CALCOCO1
7963750	-1.33885	-0.42099	1.33885	down	CBX5
7963817	1.2319	0.300883	1.2319	up	GTSF1
7963851	1.31921	0.399674	1.31921	up	KIAA0748
7963869	-1.20956	-0.274481	1.20956	down	PHC1;M6PR
7963946	-1.34579	-0.428452	1.34579	down	MMP19
7964089	-1.24635	-0.317709	1.24635	down	PAN2
7964119	3.18593	1.67172	3.18593	up	STAT2
7964145	1.28057	0.35679	1.28057	up	TIMELESS
7964183	-1.21616	-0.282334	1.21616	down	GLS2
7964203	1.33394	0.41569	1.33394	up	BAZ2A
7964262	-1.22064	-0.287636	1.22064	down	NACA
7964400	1.56971	0.650494	1.56971	up	STAC3
7964436	-1.32094	-0.401568	1.32094	down	ARHGAP9
7964535	1.25809	0.331241	1.25809	up	CYP27B1
7964575	1.23927	0.309489	1.23927	up	AVIL
7964579	-1.2884	-0.365583	1.2884	down	CTDSP2
7964646	-1.33779	-0.419853	1.33779	down	PPM1H
7964701	-1.21667	-0.282937	1.21667	down	GNS
7964757	1.33289	0.414562	1.33289	up	RBMS1
7964759	1.4707	0.556506	1.4707	up	GRIP1
7964787	8.26129	3.04637	8.26129	up	IFNG
7964810	-1.36902	-0.453147	1.36902	down	MDM1
7964834	-1.42999	-0.516009	1.42999	down	CPM
7965040	-3.30992	-1.7268	3.30992	down	PHLDA1
7965048	-1.24613	-0.317454	1.24613	down	NAP1L1
7965060	-1.23061	-0.299369	1.23061	down	BBS10
7965064	-1.46357	-0.549493	1.46357	down	OSBPL8
7965090	1.2507	0.322738	1.2507	up	CSRP2
7965112	1.35947	0.44304	1.35947	up	PAWR
7965245	1.20424	0.268118	1.20424	up	MKRN9P
7965322	3.30505	1.72467	3.30505	up	KITLG
7965335	1.20562	0.269781	1.20562	up	DUSP6
7965357	1.53666	0.619796	1.53666	up	GALNT4;POC1B
7965359	-2.31556	-1.21136	2.31556	down	ATP2B1
7965431	-1.34301	-0.425472	1.34301	down	CLLU1OS
7965486	-1.23654	-0.306312	1.23654	down	CCDC41
7965510	1.28533	0.36214	1.28533	up	TMCC3
7965606	-1.49548	-0.580612	1.49548	down	HAL
7965627	-2.75685	-1.46302	2.75685	down	LTA4H
7965652	1.41357	0.499342	1.41357	up	CDK17
7965681	-1.21988	-0.286739	1.21988	down	IKBIP
7965723	-1.22938	-0.29793	1.22938	down	UHRF1BP1L;PXK
7965812	1.37075	0.45497	1.37075	up	GNPTAB
7965867	1.33339	0.415093	1.33339	up	PMCH;C12orf48
7965900	-1.24933	-0.321154	1.24933	down	C12orf42
7965956	-1.21677	-0.283061	1.21677	down	NFYB
7965964	2.11549	1.08099	2.11549	up	SLC41A2
7965979	1.7206	0.782913	1.7206	up	ALDH1L2
7966003	-1.28364	-0.360243	1.28364	down	APPL2
7966035	1.93839	0.954862	1.93839	up	CKAP4
7966052	-1.39217	-0.477338	1.39217	down	CRY1
7966072	1.35658	0.439976	1.35658	up	PRDM4
7966089	3.15398	1.65717	3.15398	up	CMKLR1
7966135	-1.49141	-0.576675	1.49141	down	CORO1C
7966259	-1.48298	-0.568495	1.48298	down	GLTP
7966332	1.25854	0.331751	1.25854	up	VPS29
7966441	-1.40781	-0.49345	1.40781	down	C12orf47
7966448	-1.47038	-0.556191	1.47038	down	TMEM116
7966462	2.09081	1.06406	2.09081	up	NAA25
7966534	-1.26312	-0.336996	1.26312	down	RPL6
7966542	-1.59899	-0.677164	1.59899	down	RASAL1
7966621	2.17635	1.12191	2.17635	up	SDS
7966929	1.41736	0.503209	1.41736	up	RAB35
7967002	-1.4327	-0.518741	1.4327	down	PXN
7967117	8.21063	3.03749	8.21063	up	OASL
7967212	1.32397	0.404873	1.32397	up	HPD
7967255	1.32498	0.405973	1.32498	up	CLIP1
7967318	2.29751	1.20007	2.29751	up	GPR109A
7967322	2.33077	1.22081	2.33077	up	GPR109B
7967358	-1.28796	-0.365085	1.28796	down	PITPNM2
7967386	-1.26543	-0.339629	1.26543	down	MPHOSPH9
7967420	-1.21573	-0.281824	1.21573	down	SBNO1
7967486	1.23226	0.301305	1.23226	up	CCDC92
7967624	1.64668	0.719558	1.64668	up	SLC15A4
7967933	-1.36915	-0.453278	1.36915	down	IFT88
7967993	-1.51323	-0.597632	1.51323	down	FGF9
7968035	1.25769	0.330771	1.25769	up	SPATA13
7968226	-1.36329	-0.447096	1.36329	down	RPL21;RPL21P28
7968236	-1.27118	-0.346163	1.27118	down	RASL11A
7968242	-1.21326	-0.278883	1.21326	down	GTF3A
7968297	1.26225	0.335993	1.26225	up	POMP
7968333	1.42105	0.506954	1.42105	up	USPL1
7968344	1.27815	0.354059	1.27815	up	ALOX5AP
7968370	-1.21113	-0.27635	1.21113	down	B3GALTL
7968417	-2.41059	-1.26939	2.41059	down	FRY
7968484	2.30969	1.2077	2.30969	up	BRCA2
7968637	11.3204	3.50085	11.3204	up	CCNA1
7968703	1.64048	0.71412	1.64048	up	NHLRC3
7968746	1.23206	0.301071	1.23206	up	WBP4
7968761	-1.25179	-0.323989	1.25179	down	NAA16
7968787	1.22472	0.292456	1.22472	up	MGC72080;OR7E37P
7968789	-3.25046	-1.70064	3.25046	down	C13orf15
7968872	1.37661	0.461118	1.37661	up	DNAJC15
7968883	1.62319	0.698828	1.62319	up	C13orf31
7968962	-1.20887	-0.273655	1.20887	down	LRRC63
7968972	1.26393	0.337913	1.26393	up	COX17
7969017	1.48855	0.573912	1.48855	up	RB1
7969050	1.89618	0.923096	1.89618	up	CYSLTR2
7969060	1.27536	0.350905	1.27536	up	FNDC3A
7969129	2.49316	1.31797	2.49316	up	PHF11
7969374	1.32012	0.400667	1.32012	up	C13orf34;DIS3
7969414	1.61079	0.687771	1.61079	up	KLF5
7969438	1.26114	0.334728	1.26114	up	LMO7
7969482	26.7492	4.74142	26.7492	up	IRG1;LOC100510030
7969488	1.29968	0.378159	1.29968	up	CLN5
7969626	2.47937	1.30997	2.47937	up	GPR180
7969651	-1.28751	-0.364589	1.28751	down	DNAJC3
7969677	-1.40456	-0.490121	1.40456	down	MBNL2
7969693	-1.30097	-0.379588	1.30097	down	RAP2A
7969703	-1.238	-0.308007	1.238	down	IPO5
7969835	-1.2127	-0.278224	1.2127	down	PCCA
7969881	-1.2195	-0.286287	1.2195	down	TPP2
7969916	-1.56749	-0.648456	1.56749	down	BIVM
7969986	2.77671	1.47338	2.77671	up	TNFSF13B
7970162	-1.37279	-0.457115	1.37279	down	ATP11A
7970301	-1.36194	-0.44566	1.36194	down	TMCO3
7970329	1.80121	0.84897	1.80121	up	GAS6
7970441	1.3042	0.383167	1.3042	up	GJB2
7970455	-1.44761	-0.533676	1.44761	down	CRYL1
7970498	1.20275	0.266341	1.20275	up	LATS2
7970524	-1.22999	-0.298642	1.22999	down	ZDHHC20
7970569	-1.44715	-0.533219	1.44715	down	SACS
7970624	1.8989	0.925166	1.8989	up	CENPJ
7970696	-1.21898	-0.285669	1.21898	down	USP12
7970737	1.28751	0.364582	1.28751	up	FLT3
7970763	-1.94412	-0.959116	1.94412	down	FLT1
7970793	-1.63881	-0.712649	1.63881	down	SLC46A3
7970892	1.48239	0.567922	1.48239	up	N4BP2L1
7970999	1.71064	0.774539	1.71064	up	SPG20
7971150	1.952	0.964952	1.952	up	LHFP
7971197	1.22878	0.297229	1.22878	up	ELF1
7971208	-1.28496	-0.361723	1.28496	down	KBTBD6
7971241	1.21878	0.285436	1.21878	up	MGC72080;OR7E37P
7971246	-1.79332	-0.842635	1.79332	down	KIAA0564
7971296	5.84513	2.54724	5.84513	up	EPSTI1
7971388	1.41545	0.501261	1.41545	up	SLC25A30
7971486	-1.30356	-0.382458	1.30356	down	C13orf18
7971565	1.62253	0.698248	1.62253	up	LPAR6
7971713	1.29121	0.36872	1.29121	up	DHRS12
7971780	1.53898	0.621975	1.53898	up	NEK3
7972003	-1.27287	-0.348082	1.27287	down	KLF12
7972044	-1.29736	-0.375581	1.29736	down	COMMD6
7972055	1.40415	0.489697	1.40415	up	KCTD12
7972069	1.2448	0.315915	1.2448	up	MYCBP2
7972180	1.21369	0.279398	1.21369	up	RNF219
7972217	-3.02904	-1.59886	3.02904	down	SPRY2
7972737	1.53496	0.618199	1.53496	up	LIG4
7972745	-1.21984	-0.286695	1.21984	down	IRS2
7972805	1.36013	0.443744	1.36013	up	RAB20
7972888	-1.21271	-0.27824	1.21271	down	PCID2
7972946	-1.71669	-0.779632	1.71669	down	RASA3
7973101	-3.5007	-1.80764	3.5007	down	RNASE6
7973108	-1.36812	-0.452194	1.36812	down	ECRP
7973110	1.63848	0.712359	1.63848	up	RNASE2
7973336	1.28407	0.360724	1.28407	up	MMP14
7973352	1.31814	0.398504	1.31814	up	LRP10
7973427	1.24693	0.318381	1.24693	up	THTPA
7973446	-1.20301	-0.266652	1.20301	down	C14orf167
7973448	-1.2522	-0.324461	1.2522	down	DHRS4;DHRS4L2
7973458	-1.26525	-0.339419	1.26525	down	DHRS4L2;DHRS4;DHRS4L1
7973510	-1.33026	-0.411708	1.33026	down	CPNE6
7973564	1.43103	0.517052	1.43103	up	PSME1
7973584	1.49449	0.579656	1.49449	up	RNF31
7973618	1.78508	0.835992	1.78508	up	IRF9
7973732	1.26466	0.338753	1.26466	up	KHNYN
7973826	-1.23821	-0.308258	1.23821	down	NUBPL
7973902	1.23818	0.308219	1.23818	up	SRP54
7973918	1.66639	0.736724	1.66639	up	FAM177A1
7973924	-1.30386	-0.382793	1.30386	down	KIAA0391
7973936	1.26925	0.343979	1.26925	up	PSMA6
7974166	1.24825	0.319908	1.24825	up	FANCM
7974207	1.25503	0.327722	1.25503	up	MGAT2
7974214	-1.29124	-0.368758	1.29124	down	KLHDC1
7974229	-1.40087	-0.486324	1.40087	down	KLHDC2
7974270	-1.30072	-0.379305	1.30072	down	ATL1
7974303	1.41154	0.497266	1.41154	up	TMX1
7974363	-2.1961	-1.13494	2.1961	down	PTGDR
7974366	1.65162	0.723884	1.65162	up	PTGER2
7974380	1.2655	0.339705	1.2655	up	PSMC6
7974425	3.20518	1.68041	3.20518	up	SAMD4A
7974461	-1.46817	-0.55402	1.46817	down	LGALS3
7974533	-1.47214	-0.557919	1.47214	down	PELI2
7974603	1.55376	0.635766	1.55376	up	PSMA3
7974653	-1.29505	-0.373011	1.29505	down	KIAA0586
7974697	-1.20762	-0.272165	1.20762	down	DAAM1
7974816	-1.66606	-0.73644	1.66606	down	SLC38A6
7974835	-1.30189	-0.380606	1.30189	down	PRKCH
7974870	-1.28022	-0.356393	1.28022	down	SNAPC1
7974920	1.44956	0.535611	1.44956	up	SYNE2
7975066	-1.21203	-0.277429	1.21203	down	AKAP5
7975095	1.22118	0.288281	1.22118	up	PLEKHG3
7975238	1.216	0.282142	1.216	up	PLEKHH1
7975632	-1.22473	-0.292458	1.22473	down	PTGR2
7975687	1.243	0.313826	1.243	up	LIN52
7975725	-1.24414	-0.315152	1.24414	down	YLPM1
7975779	-4.01005	-2.00362	4.01005	down	FOS
7975793	1.26933	0.344065	1.26933	up	BATF
7975889	-2.05495	-1.03911	2.05495	down	VASH1
7975926	-1.20744	-0.271949	1.20744	down	KIAA1737
7975976	1.23693	0.306759	1.23693	up	AHSA1
7976073	-5.34034	-2.41693	5.34034	down	FLRT2
7976080	-1.23973	-0.310029	1.23973	down	GPR65
7976084	-1.26411	-0.338127	1.26411	down	SPATA7
7976101	-1.2274	-0.295602	1.2274	down	ZC3H14
7976128	-1.47147	-0.557263	1.47147	down	TTC8
7976160	-1.20504	-0.269078	1.20504	down	TDP1
7976182	1.24842	0.320101	1.24842	up	KCNK13
7976189	1.37506	0.459496	1.37506	up	PSMC1
7976216	1.54232	0.625101	1.54232	up	C14orf159
7976292	-1.42376	-0.509702	1.42376	down	RIN3
7976425	-1.24111	-0.311631	1.24111	down	OTUB2
7976443	11.8347	3.56495	11.8347	up	IFI27
7976648	1.33077	0.412264	1.33077	up	CCNK;CCDC85C
7977003	-1.30707	-0.386338	1.30707	down	RCOR1
7977046	1.97577	0.982418	1.97577	up	TNFAIP2
7977294	1.2686	0.343238	1.2686	up	ZBTB42
7977344	-1.25429	-0.326867	1.25429	down	PACS2
7977373	-1.2858	-0.362664	1.2858	down	MTA1
7977615	-2.00252	-1.00182	2.00252	down	RNASE1
7977621	-3.25486	-1.70259	3.25486	down	NDRG2
7977646	-1.34071	-0.423001	1.34071	down	ZNF219
7977736	1.38463	0.469502	1.38463	up	RAB2B
7977786	1.68046	0.74886	1.68046	up	SLC7A7
7977879	1.34474	0.427328	1.34474	up	PSMB5
7978066	1.23807	0.308091	1.23807	up	AP1G2
7978123	1.71475	0.777999	1.71475	up	PSME2
7978132	1.2148	0.280724	1.2148	up	IPO4
7978208	1.43985	0.525918	1.43985	up	TINF2
7978222	1.21459	0.280464	1.21459	up	TGM1
7978239	1.45844	0.544424	1.45844	up	RABGGTA
7978272	-1.56113	-0.642591	1.56113	down	CIDEB;LTB4R2
7978312	1.64547	0.718504	1.64547	up	RIPK3
7978331	1.27202	0.347118	1.27202	up	CBLN3
7978360	-1.29416	-0.372016	1.29416	down	GZMH
7978449	-1.36808	-0.452151	1.36808	down	HECTD1
7978570	1.5017	0.586592	1.5017	up	SNX6
7978595	1.82727	0.869691	1.82727	up	BAZ1A
7978628	1.2716	0.346645	1.2716	up	PPP2R3C
7978653	-1.24384	-0.314795	1.24384	down	RALGAPA1
7978838	-1.22589	-0.293834	1.22589	down	C14orf104
7978932	-1.20987	-0.274851	1.20987	down	SOS2
7978956	1.68042	0.748824	1.68042	up	L2HGDH
7978970	1.25166	0.323848	1.25166	up	CDKL1
7979085	-2.59201	-1.37407	2.59201	down	PYGL
7979108	-1.30193	-0.380651	1.30193	down	TRIM9
7979223	1.54713	0.629592	1.54713	up	DDHD1
7979250	-1.40914	-0.494817	1.40914	down	CNIH
7979260	1.29301	0.370728	1.29301	up	GMFB
7979269	4.86632	2.28283	4.86632	up	GCH1
7979437	1.68008	0.748527	1.68008	up	C14orf149
7979455	-2.03619	-1.02587	2.03619	down	RTN1
7979611	-1.26109	-0.334671	1.26109	down	ZBTB25
7979663	1.23081	0.299603	1.23081	up	RAB15
7979721	2.75505	1.46208	2.75505	up	TMEM229B
7979757	1.78671	0.837309	1.78671	up	ZFYVE26
7979813	-1.38593	-0.47085	1.38593	down	ZFP36L1
7979824	-1.62021	-0.696181	1.62021	down	ACTN1
7979904	1.20069	0.26386	1.20069	up	ADAM21;ADAM21P1
7980005	-1.83565	-0.876287	1.83565	down	NUMB
7980080	1.57374	0.6542	1.57374	up	ENTPD5
7980098	-1.26687	-0.341268	1.26687	down	ALDH6A1;C14orf45
7980152	-1.22896	-0.29744	1.22896	down	LTBP2
7980296	-1.23774	-0.307706	1.23774	down	TMED10
7980327	-1.30263	-0.381423	1.30263	down	ANGEL1
7980338	-1.36817	-0.452252	1.36817	down	C14orf4
7980403	1.20531	0.269406	1.20531	up	VIPAR
7980438	1.85128	0.888527	1.85128	up	SPTLC2
7980463	1.2047	0.268671	1.2047	up	SNW1
7980580	-1.31023	-0.389822	1.31023	down	GALC
7980636	-1.26845	-0.343063	1.26845	down	EML5
7980680	-1.33392	-0.415677	1.33392	down	FOXN3
7980720	1.50622	0.590931	1.50622	up	TTC7B
7980744	1.80432	0.851454	1.80432	up	RPS6KA5
7980765	-1.64317	-0.716486	1.64317	down	GPR68
7980861	-1.32446	-0.405407	1.32446	down	CATSPERB
7980891	-1.33698	-0.418976	1.33698	down	TC2N
7980958	2.50422	1.32436	2.50422	up	LGMN
7981068	-1.32877	-0.41009	1.32877	down	SERPINA1
7981111	-1.38167	-0.466416	1.38167	down	DICER1
7981142	-2.09384	-1.06615	2.09384	down	CLMN
7981192	-1.34303	-0.425492	1.34303	down	ATG2B
7981217	-1.27135	-0.346359	1.27135	down	ATG2B
7981242	-1.2004	-0.26352	1.2004	down	BCL11B
7981249	-1.39821	-0.48358	1.39821	down	SETD3
7981283	-1.26635	-0.340679	1.26635	down	SLC25A29
7981290	2.50549	1.32509	2.50549	up	WARS
7981335	1.22881	0.297264	1.22881	up	HSP90AA1
7981427	1.96955	0.977869	1.96955	up	CKB
7981481	-1.27311	-0.348361	1.27311	down	C14orf2
7981530	1.80188	0.849507	1.80188	up	GPR132
7981718	1.21512	0.281102	1.21512	up	IGHM
7981724	1.20995	0.274951	1.20995	up	IGHD;IGHG1
7981732	1.20301	0.266652	1.20301	up	IGHV4-59;IGHA2;IGHG1
7981740	1.24398	0.314965	1.24398	up	IGHA1
7981824	-1.66454	-0.735126	1.66454	down	CYFIP1;NIPA2
7981919	-1.30662	-0.385839	1.30662	down	SNRPN;SNURF;PAR-SN;SNORD107
7981943	-1.70639	-0.770948	1.70639	down	PAR5;SNORD64
7981945	-1.40973	-0.495415	1.40973	down	SNRPN
7982154	-1.39592	-0.481216	1.39592	down	HERC2P2;HERC2;HERC2P3;HERC2P9
7982187	-1.24094	-0.31143	1.24094	down	APBA2
7982230	1.23196	0.300955	1.23196	up	GOLGA8IP;FAM7A3;FAM7A2;LOC653075;GOLGA8J;GOLGA8H;FAM7A1;LOC653125
7982256	1.26413	0.338147	1.26413	up	GOLGA8IP;LOC728047;LOC643699
7982271	1.27903	0.355047	1.27903	up	GOLGA8IP;LOC653075;GOLGA8H;LOC653125;LOC728047;LOC653720
7982287	1.41637	0.502201	1.41637	up	ARHGAP11B
7982294	1.26373	0.337692	1.26373	up	OTUD7A;LOC100288637
7982350	1.31877	0.399188	1.31877	up	GOLGA8IP;GOLGA8J;LOC728047;LOC643699
7982366	-1.38467	-0.469545	1.38467	down	SCG5
7982564	-2.56912	-1.36128	2.56912	down	SPRED1
7982597	-3.34343	-1.74133	3.34343	down	THBS1
7982829	-1.55216	-0.634276	1.55216	down	SPINT1
7982878	-1.4423	-0.528367	1.4423	down	CHP
7983021	-1.25459	-0.327211	1.25459	down	JMJD7-PLA2G4B;PLA2G4B;JMJD7
7983054	1.41273	0.498485	1.41273	up	CAPN3;GANC
7983157	2.21796	1.14923	2.21796	up	TMEM62
7983274	1.22431	0.291964	1.22431	up	PDIA3
7983365	1.87445	0.906465	1.87445	up	TRIM69
7983478	1.8392	0.879078	1.8392	up	C15orf48;MIR147B
7983490	1.88582	0.915194	1.88582	up	C15orf21
7983512	1.67347	0.742839	1.67347	up	SQRDL
7983638	-1.38307	-0.467875	1.38307	down	DTWD1
7983650	1.37278	0.457101	1.37278	up	SLC27A2
7983679	-1.26335	-0.337259	1.26335	down	AP4E1
7983734	1.32759	0.408812	1.32759	up	TMOD2
7983811	1.38693	0.4719	1.38693	up	PIGB;CCPG1
7983828	-1.32398	-0.404886	1.32398	down	TEX9
7983969	-1.58836	-0.667542	1.58836	down	CCNB2
7984103	1.5016	0.586499	1.5016	up	LACTB
7984190	1.44283	0.528903	1.44283	up	TRIP4
7984263	-1.41119	-0.496915	1.41119	down	PTPLAD1
7984330	1.2565	0.329413	1.2565	up	ZWILCH;LCTL
7984405	-1.32439	-0.405324	1.32439	down	C15orf61
7984408	-1.37625	-0.460745	1.37625	down	MAP2K5
7984517	-1.23663	-0.306418	1.23663	down	GLCE
7984524	-1.94369	-0.958799	1.94369	down	PAQR5
7984743	-2.24414	-1.16616	2.24414	down	CD276
7984779	3.50812	1.8107	3.50812	up	PML
7985089	-1.33293	-0.414606	1.33293	down	RCN2
7985099	-1.55238	-0.634477	1.55238	down	PSTPIP1
7985134	1.31521	0.395294	1.31521	up	IDH3A;ACSBG1
7985147	1.21312	0.278717	1.21312	up	DNAJA4
7985202	1.81119	0.856935	1.81119	up	PSMA4
7985213	1.32609	0.407177	1.32609	up	CHRNA5
7985285	3.16484	1.66213	3.16484	up	ARNT2
7985310	1.47368	0.559425	1.47368	up	FAM108C1
7985317	2.45634	1.29651	2.45634	up	KIAA1199
7985349	1.38241	0.467183	1.38241	up	MESDC1
7985364	-1.50215	-0.587032	1.50215	down	IL16;STARD5
7985493	-3.10516	-1.63467	3.10516	down	TM6SF1
7985587	-1.30148	-0.380149	1.30148	down	SCAND2
7985767	1.67044	0.740225	1.67044	up	AEN
7985777	2.96515	1.56811	2.96515	up	ISG20
7985809	-2.30709	-1.20608	2.30709	down	ABHD2
7986092	-1.47023	-0.556038	1.47023	down	FURIN
7986132	-1.34588	-0.42855	1.34588	down	MAN2A2
7986350	-1.20149	-0.264825	1.20149	down	ARRDC4
7986359	-1.46252	-0.548458	1.46252	down	IGF1R
7986383	-1.53332	-0.616659	1.53332	down	IGF1R
7986463	1.28867	0.365878	1.28867	up	LRRK1
7986509	-1.35159	-0.434655	1.35159	down	C15orf51
7986512	-1.35159	-0.434655	1.35159	down	C15orf51
7986517	-1.24594	-0.317239	1.24594	down	C15orf51
7986520	-1.32137	-0.402033	1.32137	down	C15orf51
7986522	-1.24594	-0.317239	1.24594	down	C15orf51
7986569	-1.43585	-0.521901	1.43585	down	HERC2P3;HERC2P2;HERC2;HERC2P9
7986701	-1.41601	-0.50183	1.41601	down	HERC2P2;HERC2P3;HERC2;HERC2P9
7986789	2.1837	1.12677	2.1837	up	ATP10A
7986863	-1.26987	-0.344681	1.26987	down	HERC2
7987012	1.4011	0.48656	1.4011	up	CHRFAM7A;CHRNA7
7987027	1.21105	0.276264	1.21105	up	GOLGA8H;LOC643699;LOC728047;LOC653720
7987114	1.2002	0.263278	1.2002	up	GOLGA8IP;FAM7A3;FAM7A2;LOC653075;LOC100289637;GOLGA8J;GOLGA8H;FAM7A1;LOC653125
7987139	1.31877	0.399188	1.31877	up	GOLGA8IP;GOLGA8J;LOC728047;LOC643699;GOLGA8H
7987172	1.20133	0.264631	1.20133	up	C15orf24
7987192	-1.85498	-0.891402	1.85498	down	SLC12A6
7987248	-1.25769	-0.330771	1.25769	down	GOLGA8B;GOLGA8A
7987279	-1.25339	-0.325831	1.25339	down	GOLGA8B;GOLGA8A
7987369	-1.22891	-0.297374	1.22891	down	ATPBD4
7987454	-1.26096	-0.334519	1.26096	down	BMF
7987475	-1.75862	-0.814445	1.75862	down	PLCB2
7987526	1.41883	0.504705	1.41883	up	C15orf57;MRPL42P5
7987772	1.83919	0.879069	1.83919	up	EHD4
7987869	1.23655	0.306324	1.23655	up	TMEM87A
7987892	-1.56559	-0.646709	1.56559	down	ZFP106
7988031	-1.306	-0.385151	1.306	down	RPS3A
7988124	-1.27402	-0.349388	1.27402	down	PPIP5K1
7988212	1.3759	0.460372	1.3759	up	ELL3;PDIA3;SERINC4
7988327	1.66617	0.736538	1.66617	up	PATL2
7988426	1.41558	0.501389	1.41558	up	SLC30A4
7988581	1.22591	0.293856	1.22591	up	SECISBP2L
7988625	-1.22264	-0.290003	1.22264	down	C15orf33;GALK2
7988644	-1.49165	-0.576907	1.49165	down	ATP8B4
7988753	1.58025	0.660149	1.58025	up	SPPL2A
7988767	2.25416	1.17259	2.25416	up	CYP19A1
7988833	1.44044	0.526508	1.44044	up	LYSMD2
7989199	-2.1693	-1.11723	2.1693	down	ALDH1A2
7989224	-1.25385	-0.326366	1.25385	down	ADAM10
7989516	-1.41171	-0.49744	1.41171	down	HERC1
7989628	1.36333	0.44714	1.36333	up	CSNK1G1
7989661	-1.22309	-0.290535	1.22309	down	OAZ2
7989696	-1.32753	-0.408742	1.32753	down	SPG21
7989708	-1.25747	-0.330524	1.25747	down	MTFMT
7989759	-1.39676	-0.482087	1.39676	down	PARP16
7989885	1.22471	0.29244	1.22471	up	DNAJB14;LOC646358
7989915	1.30392	0.382854	1.30392	up	TIPIN
7989924	1.22186	0.28908	1.22186	up	SNAPC5
7989951	1.21211	0.277519	1.21211	up	LOC100131796
7989953	1.20418	0.268056	1.20418	up	AAGAB
7989985	-1.32157	-0.402256	1.32157	down	ITGA11
7990020	-1.20105	-0.264291	1.20105	down	ANP32A
7990027	-1.20258	-0.266128	1.20258	down	C15orf28
7990033	-1.66115	-0.732182	1.66115	down	TLE3
7990092	-1.35418	-0.437421	1.35418	down	MYO9A
7990231	1.57376	0.654211	1.57376	up	ADPGK
7990273	1.59806	0.676325	1.59806	up	STOML1
7990545	-1.2833	-0.359857	1.2833	down	CSPG4
7990674	1.87846	0.909554	1.87846	up	CIB2
7990774	-1.44957	-0.535627	1.44957	down	RASGRF1
7990818	1.46207	0.548009	1.46207	up	BCL2A1
7991047	-1.3122	-0.391988	1.3122	down	LOC100131860
7991209	1.21547	0.281512	1.21547	up	MRPL46
7991224	5.62413	2.49163	5.62413	up	HAPLN3
7991234	-1.3361	-0.418028	1.3361	down	MFGE8
7991374	1.30278	0.381596	1.30278	up	IDH2
7991401	-1.21398	-0.279748	1.21398	down	HDDC3
7991546	1.22909	0.297586	1.22909	up	LASS3
7991566	1.67085	0.740578	1.67085	up	LINS
7991587	1.36557	0.449501	1.36557	up	SELS
7991630	1.21986	0.286716	1.21986	up	TM2D3
7991640	-1.39846	-0.483836	1.39846	down	TARSL2
7991735	-1.21559	-0.281656	1.21559	down	SNRNP25
7991777	1.60772	0.685015	1.60772	up	C4orf46
7992293	-1.58998	-0.669008	1.58998	down	TMEM204
7992402	-1.25792	-0.33104	1.25792	down	NDUFB10
7992474	-1.2494	-0.321233	1.2494	down	TSC2
7992552	-1.2345	-0.303929	1.2345	down	MLST8
7992737	-1.22166	-0.288838	1.22166	down	FLYWCH2
7992789	-1.3489	-0.431783	1.3489	down	TNFRSF12A
7992811	1.33712	0.419132	1.33712	up	MMP25
7992867	-1.46429	-0.550203	1.46429	down	FLJ39639
7992917	1.59196	0.670803	1.59196	up	CLUAP1
7993126	-1.36284	-0.446613	1.36284	down	ABAT
7993248	1.34301	0.425475	1.34301	up	C16orf75
7993259	1.39625	0.481555	1.39625	up	SNN;TXNDC11
7993267	1.23926	0.309479	1.23926	up	TNFRSF17
7993274	-1.24183	-0.312467	1.24183	down	RUNDC2A
7993281	-1.40287	-0.48838	1.40287	down	SNX29
7993298	-1.2014	-0.264721	1.2014	down	ERCC4
7993310	-1.74156	-0.800382	1.74156	down	MKL2
7993458	-1.28916	-0.366429	1.28916	down	C16orf45
7993664	1.2569	0.329866	1.2569	up	CP110
7993825	-1.4486	-0.534659	1.4486	down	RUNDC2C;RUNDC2A;RUNDC2B
7993833	-1.38244	-0.467215	1.38244	down	METTL9
7993946	-1.50019	-0.585142	1.50019	down	EEF2K
7994095	1.46077	0.546732	1.46077	up	UBFD1;EARS2
7994131	-1.44331	-0.529385	1.44331	down	PRKCB
7994161	1.34663	0.429356	1.34663	up	RBBP6
7994292	-1.27651	-0.352209	1.27651	down	IL21R
7994345	1.24686	0.318299	1.24686	up	SBK1
7994415	-1.27862	-0.35459	1.27862	down	EIF3C;EIF3CL
7994487	1.2235	0.291017	1.2235	up	CD19
7994506	1.28165	0.357999	1.28165	up	NFATC2IP
7994518	-1.20887	-0.273653	1.20887	down	SPNS1
7994541	-1.31958	-0.400077	1.31958	down	LAT;SPNS1
7994576	-1.43163	-0.517664	1.43163	down	RUNDC2C;RUNDC2A;RUNDC2B
7994582	-1.21297	-0.278544	1.21297	down	SULT1A3;SLX1A;SLX1B;SULT1A4
7994655	-1.50129	-0.5862	1.50129	down	C16orf53
7994659	1.62031	0.696268	1.62031	up	MVP
7994675	-1.51863	-0.602773	1.51863	down	ASPHD1
7994826	-1.27959	-0.355678	1.27959	down	ITGAL
7994981	-1.27254	-0.347708	1.27254	down	ORAI3
7995007	-1.42835	-0.514351	1.42835	down	HSD3B7
7995096	-2.86646	-1.51927	2.86646	down	ITGAM
7995128	-1.65949	-0.730737	1.65949	down	ITGAX
7995242	1.41408	0.499862	1.41408	up	KIAA0664L3
7995258	1.8461	0.884478	1.8461	up	ZNF267
7995263	1.23513	0.304665	1.23513	up	IGHV3-48;LOC100290036
7995479	1.2754	0.350953	1.2754	up	PAPD5
7995539	1.97227	0.97986	1.97227	up	NOD2
7995552	1.27605	0.35168	1.27605	up	CYLD
7995583	-1.50102	-0.585942	1.50102	down	CHD9
7995631	-1.59866	-0.676864	1.59866	down	RBL2;AKTIP
7995655	-1.35968	-0.44327	1.35968	down	FTO
7995712	1.22018	0.287091	1.22018	up	CAPNS2
7995729	1.53212	0.615526	1.53212	up	CES1P1;CES1
7995787	2.04	1.02857	2.04	up	MT1M
7995803	1.3122	0.391989	1.3122	up	MT1JP;MT1M
7995926	1.87745	0.908772	1.87745	up	NLRC5
7996022	-3.66177	-1.87254	3.66177	down	CCL22
7996081	-1.74969	-0.807101	1.74969	down	GPR56
7996211	1.2583	0.331473	1.2583	up	GINS3
7996290	-1.44064	-0.526711	1.44064	down	CMTM1;CKLF
7996403	-1.22889	-0.297355	1.22889	down	C16orf70;B3GNT9
7996675	-1.22083	-0.287862	1.22083	down	THAP11
7996725	-1.25319	-0.325603	1.25319	down	DUS2L;DDX28
7996744	-1.22738	-0.295582	1.22738	down	NFATC3
7996761	-1.32471	-0.405676	1.32471	down	PLA2G15
7996772	-1.36635	-0.450324	1.36635	down	SLC7A6;SLC7A6OS
7996908	-1.30437	-0.383352	1.30437	down	SNTB2
7997025	-1.20081	-0.264012	1.20081	down	PDPR
7997230	1.24691	0.318355	1.24691	up	PSMD7
7997381	1.31951	0.400004	1.31951	up	CENPN;C16orf61
7997414	-1.25938	-0.332712	1.25938	down	GAN
7997427	-1.3611	-0.444771	1.3611	down	CMIP
7997453	-1.27161	-0.346659	1.27161	down	PLCG2
7997712	1.83732	0.877605	1.83732	up	IRF8
7997852	-1.36255	-0.446308	1.36255	down	TRAPPC2L
7997904	-1.22064	-0.287636	1.22064	down	ZNF778
7997933	-1.21958	-0.286387	1.21958	down	RPL13
7998072	-1.45402	-0.540051	1.45402	down	DEF8
7998267	-1.24738	-0.318904	1.24738	down	JMJD8
7998510	1.30463	0.383636	1.30463	up	CLCN7
7998585	-1.26693	-0.341331	1.26693	down	MRPS34
7998637	1.48497	0.570432	1.48497	up	SEPX1
7998852	-1.29259	-0.37027	1.29259	down	TCEB2
7998940	3.36845	1.75208	3.36845	up	MEFV
7999079	-1.29489	-0.372832	1.29489	down	ADCY9
7999102	-1.21659	-0.28284	1.21659	down	TFAP4
7999360	-1.38935	-0.47441	1.38935	down	RPL21;RPL21P28
7999412	1.44145	0.527517	1.44145	up	FAM18A
7999423	4.28921	2.10071	4.28921	up	SOCS1
7999478	1.20559	0.269744	1.20559	up	TXNDC11
7999553	-1.54196	-0.624767	1.54196	down	CPPED1
7999642	-1.31671	-0.396933	1.31671	down	KIAA0430
7999754	-1.63103	-0.705784	1.63103	down	XYLT1
7999889	-1.26818	-0.342761	1.26818	down	GDE1
7999909	1.23801	0.308022	1.23801	up	GPRC5B
8000028	1.41603	0.501848	1.41603	up	DCUN1D3;LYRM1
8000236	-1.22403	-0.291638	1.22403	down	CDR2
8000375	1.25344	0.325893	1.25344	up	ARHGAP17
8000413	-1.39442	-0.479669	1.39442	down	NSMCE1
8000425	-1.23161	-0.300542	1.23161	down	GTF3C1
8000507	-1.27862	-0.35459	1.27862	down	EIF3C;EIF3CL
8000567	2.22419	1.15328	2.22419	up	IL27
8000574	5.83979	2.54592	5.83979	up	NUPR1
8000702	-1.40756	-0.493198	1.40756	down	C16orf54
8000791	-1.47627	-0.561956	1.47627	down	YPEL3
8000799	-1.27249	-0.347652	1.27249	down	GDPD3
8000811	-1.44154	-0.527608	1.44154	down	MAPK3
8000910	1.23055	0.299303	1.23055	up	ZNF688
8001067	-1.40149	-0.486966	1.40149	down	HERC2P4;HERC2;HERC2P9
8001099	-1.40913	-0.494802	1.40913	down	HERC2P4;HERC2;HERC2P3;HERC2P9
8001147	1.21463	0.280513	1.21463	up	RAB43
8001317	2.20756	1.14246	2.20756	up	N4BP1
8001373	1.72542	0.786945	1.72542	up	SNX20
8001410	-1.28489	-0.361646	1.28489	down	AKTIP
8001423	-1.2687	-0.343346	1.2687	down	RPGRIP1L
8001457	1.72896	0.789906	1.72896	up	CES1
8001507	-1.39103	-0.476149	1.39103	down	BBS2
8001547	-1.34891	-0.43179	1.34891	down	PLLP
8001587	-1.26409	-0.338102	1.26409	down	KIFC3
8001782	-1.30811	-0.387479	1.30811	down	RPS27A
8001818	-1.7526	-0.809501	1.7526	down	TK2
8001830	-1.32276	-0.403547	1.32276	down	CMTM4
8001938	1.9236	0.943811	1.9236	up	TRADD
8001981	-1.33245	-0.414085	1.33245	down	FHOD1;SLC9A5
8002133	1.63726	0.711284	1.63726	up	PSMB10
8002194	-2.0254	-1.01821	2.0254	down	DPEP2
8002249	1.67967	0.748179	1.67967	up	SMPD3
8002322	-1.21138	-0.276657	1.21138	down	PDXDC2P
8002370	-1.34503	-0.42764	1.34503	down	ST3GAL2
8002421	1.37983	0.464489	1.37983	up	VAC14
8002618	-1.21611	-0.282274	1.21611	down	ZNF821
8002660	1.40321	0.48873	1.40321	up	TXNL4B
8002667	-2.07069	-1.05011	2.07069	down	PMFBP1
8002692	-1.33807	-0.42015	1.33807	down	ZFHX3
8002729	-1.20092	-0.264142	1.20092	down	GLG1
8002778	2.48368	1.31248	2.48368	up	MLKL
8002878	1.35798	0.441457	1.35798	up	TMEM170A
8002919	1.5312	0.614666	1.5312	up	KARS
8002975	1.31413	0.394104	1.31413	up	CDYL2
8002987	1.22496	0.292733	1.22496	up	C16orf61;CENPN
8002999	-1.3032	-0.382055	1.3032	down	GCSH;LOC729080;LOC100329108;LOC100329109
8003068	-1.26012	-0.333561	1.26012	down	MPHOSPH6
8003171	-1.59918	-0.677331	1.59918	down	COTL1
8003180	-1.35038	-0.433362	1.35038	down	ZDHHC7
8003210	-1.35376	-0.436974	1.35376	down	C16orf74
8003344	-1.4774	-0.563065	1.4774	down	SNAI3
8003348	-1.48689	-0.572296	1.48689	down	RNF166
8003357	-1.28563	-0.362478	1.28563	down	FAM38A
8003467	1.20276	0.266351	1.20276	up	CHMP1A
8003484	1.23408	0.30344	1.23408	up	C16orf7
8003503	1.30725	0.38653	1.30725	up	FANCA;ZNF276
8003553	-1.33566	-0.417551	1.33566	down	CENPBD1
8003601	-1.40756	-0.493198	1.40756	down	C16orf54
8003667	-1.34465	-0.427232	1.34465	down	SERPINF1
8003850	-1.28062	-0.356842	1.28062	down	CYB5D2
8003903	-1.74249	-0.801148	1.74249	down	ARRB2
8004024	-1.25867	-0.3319	1.25867	down	GP1BA
8004030	-1.30887	-0.388321	1.30887	down	RNF167
8004081	-1.31296	-0.392819	1.31296	down	ZFP3
8004175	-1.21172	-0.277054	1.21172	down	TXNDC17;MED31;KIAA0753
8004184	4.33947	2.11752	4.33947	up	XAF1
8004266	1.22796	0.296261	1.22796	up	SLC16A13
8004271	-1.39851	-0.483892	1.39851	down	ACADVL
8004431	1.25159	0.323759	1.25159	up	POLR2A
8004671	-1.28156	-0.3579	1.28156	down	KDM6B
8004691	-1.40409	-0.489639	1.40409	down	TMEM88
8004694	-1.32901	-0.41035	1.32901	down	CYB5D1
8004699	-1.29366	-0.371462	1.29366	down	CHD3
8004741	-1.23907	-0.309252	1.23907	down	CNTROB
8004784	1.22674	0.294827	1.22674	up	ALOX15B
8005134	-1.41642	-0.50225	1.41642	down	ADORA2B
8005171	1.24652	0.317909	1.24652	up	TRPV2
8005191	-1.32025	-0.400808	1.32025	down	NCRNA00188;SRSF12
8005200	-1.32064	-0.401239	1.32064	down	SNORD49B;NCRNA00188
8005204	-1.40551	-0.491089	1.40551	down	CCDC144A;CCDC144B;CCDC144C
8005441	1.33422	0.415999	1.33422	up	SMCR8
8005458	1.53897	0.62197	1.53897	up	LGALS9C;LGALS9B;LGALS9
8005473	1.38304	0.467847	1.38304	up	PAIP1
8005547	-1.27766	-0.3535	1.27766	down	SNORD3A;SNORD3B-1;SNORD3B-2;SNORD3C;SNORD3D
8005553	-1.27766	-0.3535	1.27766	down	SNORD3A;SNORD3B-1;SNORD3B-2;SNORD3C;SNORD3D
8005638	-1.23152	-0.300444	1.23152	down	ALDH3A2
8005661	-1.38546	-0.470365	1.38546	down	SPECC1
8005679	-1.28805	-0.365184	1.28805	down	CCDC144B;CCDC144C;CCDC144A
8005809	1.4335	0.519542	1.4335	up	LGALS9
8005814	1.36982	0.453987	1.36982	up	NLK
8005839	-1.20765	-0.272203	1.20765	down	TMEM97
8005857	1.22131	0.288432	1.22131	up	TMEM199
8005877	-1.26874	-0.343393	1.26874	down	RPS7
8006123	-1.57159	-0.652227	1.57159	down	CPD
8006170	-1.25888	-0.332143	1.25888	down	LRRC37BP1;LRRC37B
8006214	1.60012	0.678179	1.60012	up	ADAP2
8006237	-1.30786	-0.387203	1.30786	down	LOC400590;LOC100507904
8006298	-1.28452	-0.361233	1.28452	down	RAB11FIP4
8006392	1.35519	0.438499	1.35519	up	PSMD11
8006433	4.36148	2.12482	4.36148	up	CCL2
8006440	13.217	3.72432	13.217	up	CCL7
8006453	30.6062	4.93575	30.6062	up	CCL8
8006459	1.87183	0.904447	1.87183	up	CCL13
8006531	1.74283	0.801429	1.74283	up	SLFN5
8006655	-1.36537	-0.449294	1.36537	down	DHRS11
8006736	-1.27832	-0.354252	1.27832	down	DUSP14
8006746	-1.22522	-0.293043	1.22522	down	TBC1D3;TBC1D3F;TBC1D3H;TBC1D3C;TBC1D3G;TBC1D3B
8006788	1.27931	0.355361	1.27931	up	MLLT6
8006820	-1.30223	-0.380989	1.30223	down	LASP1
8006984	1.3692	0.453337	1.3692	up	PSMD3
8007008	-1.50699	-0.59167	1.50699	down	THRA;NR1D1
8007071	1.22981	0.298436	1.22981	up	CDC6
8007100	4.55022	2.18594	4.55022	up	IGFBP4
8007108	-1.29741	-0.375636	1.29741	down	TMEM99
8007118	1.21431	0.280142	1.21431	up	KRTAP9-1
8007188	2.65732	1.40997	2.65732	up	CNP
8007212	1.60014	0.6782	1.60014	up	STAT5A
8007228	-2.43959	-1.28664	2.43959	down	ATP6V0A1
8007355	-1.43243	-0.518469	1.43243	down	VPS25
8007446	4.13215	2.04689	4.13215	up	IFI35
8007471	-1.25707	-0.330069	1.25707	down	NBR1
8007483	2.51463	1.33034	2.51463	up	TMEM106A;FLJ77644
8007561	-1.22461	-0.292319	1.22461	down	G6PC3
8007594	1.36254	0.446294	1.36254	up	TMUB2
8007637	2.04144	1.02959	2.04144	up	FZD2
8007651	1.45106	0.537105	1.45106	up	DBF4B
8007673	1.4145	0.500293	1.4145	up	DBF4B
8007850	-1.27057	-0.345475	1.27057	down	LRRC37A2;LRRC37A;LRRC37A3;LRRC37A4
8007867	-1.27109	-0.346064	1.27109	down	LRRC37A2;LRRC37A;LRRC37A3;LRRC37A4
8007919	-1.29675	-0.374905	1.29675	down	LRRC37A4;LRRC37A3;LRRC37A2
8007931	-1.62702	-0.702236	1.62702	down	ITGB3
8007949	-1.26703	-0.341445	1.26703	down	C17orf57
8007976	-1.22913	-0.297641	1.22913	down	NPEPPS
8007992	1.44761	0.533669	1.44761	up	KPNB1
8008029	1.38893	0.473978	1.38893	up	TBX21
8008087	1.51136	0.595849	1.51136	up	NFE2L1
8008096	1.49308	0.578295	1.49308	up	SNX11
8008113	1.35811	0.441603	1.35811	up	CALCOCO2
8008132	-1.39951	-0.484924	1.39951	down	ATP5G1
8008139	1.53325	0.61659	1.53325	up	UBE2Z
8008263	-1.44545	-0.531515	1.44545	down	PDK2
8008388	-1.33612	-0.418049	1.33612	down	SPATA20
8008454	-2.84511	-1.50848	2.84511	down	ABCC3
8008588	-1.21477	-0.280683	1.21477	down	HLF
8008627	-1.42088	-0.506783	1.42088	down	NOG
8008646	1.32539	0.406415	1.32539	up	SCPEP1
8008664	-1.24092	-0.311406	1.24092	down	AKAP1
8008682	-1.26828	-0.342878	1.26828	down	MSI2
8008716	-1.26114	-0.334724	1.26114	down	MSX2P1
8008802	-1.2131	-0.278694	1.2131	down	GDPD1
8008819	-1.40344	-0.488966	1.40344	down	YPEL2
8008825	-1.2641	-0.338112	1.2641	down	DHX40
8008834	-1.22687	-0.294979	1.22687	down	CLTC
8008933	-1.27774	-0.353591	1.27774	down	BCAS3
8009014	1.22352	0.291042	1.22352	up	TLK2
8009075	-1.2137	-0.279407	1.2137	down	TANC2
8009183	-1.42444	-0.510399	1.42444	down	MAP3K3;LIMD2
8009241	-1.30907	-0.38854	1.30907	down	SNORD104
8009255	-1.22314	-0.290595	1.22314	down	CCDC45
8009301	-1.66607	-0.736451	1.66607	down	PRKCA
8009353	-1.84949	-0.88713	1.84949	down	PITPNC1
8009382	-1.23542	-0.305001	1.23542	down	BPTF
8009417	1.28627	0.363194	1.28627	up	KPNA2
8009432	-1.22225	-0.28954	1.22225	down	AMZ2
8009443	-1.41725	-0.50309	1.41725	down	ARSG
8009457	-1.27578	-0.351383	1.27578	down	PRKAR1A
8009476	-1.45572	-0.54173	1.45572	down	MAP2K6
8009502	2.44995	1.29275	2.44995	up	KCNJ2
8009526	1.94483	0.959645	1.94483	up	SSTR2
8009568	1.54345	0.62616	1.54345	up	TTYH2
8009666	-1.81709	-0.861633	1.81709	down	RAB37
8009685	-1.20642	-0.270737	1.20642	down	SLC9A3R1
8009932	1.28572	0.362574	1.28572	up	SAP30BP
8009995	1.31255	0.392368	1.31255	up	UNK
8010050	1.47686	0.562534	1.47686	up	FAM100B
8010061	1.42566	0.511632	1.42566	up	SPHK1
8010161	-1.46856	-0.554404	1.46856	down	2016-09-09
8010212	-1.50178	-0.58667	1.50178	down	TMC8
8010243	1.38552	0.47043	1.38552	up	SYNGR2
8010405	-1.24267	-0.313445	1.24267	down	SLC26A11
8010426	2.44407	1.28929	2.44407	up	RNF213
8010454	2.14337	1.09988	2.14337	up	RNF213
8010560	-1.27628	-0.351947	1.27628	down	LOC100129503
8010562	-1.52677	-0.610481	1.52677	down	BAIAP2
8010848	-1.37257	-0.456881	1.37257	down	TBCD
8010915	-1.97659	-0.983014	1.97659	down	FAM101B
8010983	-1.22578	-0.293703	1.22578	down	ABR
8011141	-1.559	-0.640617	1.559	down	PRPF8
8011212	-1.30788	-0.387226	1.30788	down	SDHC
8011396	-1.23117	-0.300031	1.23117	down	SHPK;TRPV1
8011415	1.33157	0.413132	1.33157	up	P2RX5
8011430	-1.34435	-0.426907	1.34435	down	ITGAE
8011480	-1.23452	-0.303948	1.23452	down	CAMKK1
8011499	-1.81769	-0.862108	1.81769	down	P2RX1
8011516	-1.32583	-0.406899	1.32583	down	ATP2A3
8011599	1.91208	0.93514	1.91208	up	ANKFY1
8011724	-1.56211	-0.643492	1.56211	down	VMO1
8011747	-1.21727	-0.283646	1.21727	down	SLC25A11
8011823	-1.20028	-0.263368	1.20028	down	ZNF594
8011884	-1.46744	-0.5533	1.46744	down	NLRP1;LOC728392
8011945	-1.42533	-0.511294	1.42533	down	KIAA0753
8012013	-1.68654	-0.754069	1.68654	down	CLEC10A
8012054	-1.70533	-0.77005	1.70533	down	DLG4
8012197	-1.22878	-0.297228	1.22878	down	PLSCR3
8012207	-1.59607	-0.674525	1.59607	down	C17orf61;PLSCR3
8012349	-1.29188	-0.369472	1.29188	down	PER1
8012383	-1.55681	-0.638589	1.55681	down	TMEM107
8012416	-1.23077	-0.299558	1.23077	down	C17orf44
8012475	-1.20774	-0.272315	1.20774	down	MYH10
8012539	-1.34671	-0.429437	1.34671	down	PIK3R6
8012605	-1.29139	-0.368922	1.29139	down	GAS7
8012823	1.27368	0.349	1.27368	up	SCO1
8012856	1.31725	0.397525	1.31725	up	ELAC2
8012958	2.11777	1.08255	2.11777	up	UBE2S
8013015	-1.3769	-0.461422	1.3769	down	CENPV
8013026	-1.34984	-0.432791	1.34984	down	ZNF287
8013120	-1.60499	-0.682567	1.60499	down	PEMT
8013159	-1.26804	-0.342598	1.26804	down	TOM1L2
8013179	-1.24347	-0.314371	1.24347	down	ATPAF2
8013222	1.33533	0.417194	1.33533	up	TOP3A
8013272	-1.42419	-0.510145	1.42419	down	CCDC144B;CCDC144A;CCDC144C
8013323	-1.27766	-0.3535	1.27766	down	SNORD3A;SNORD3B-1;SNORD3B-2;SNORD3C;SNORD3D
8013325	-1.27766	-0.3535	1.27766	down	SNORD3A;SNORD3B-1;SNORD3B-2;SNORD3C;SNORD3D
8013329	-1.27766	-0.3535	1.27766	down	SNORD3A;SNORD3B-1;SNORD3B-2;SNORD3C;SNORD3D
8013450	1.5641	0.64533	1.5641	up	LGALS9B;LGALS9C;LGALS9
8013660	-1.40741	-0.493042	1.40741	down	ALDOC
8013753	-1.41791	-0.503766	1.41791	down	RAB34
8013812	-1.20275	-0.266336	1.20275	down	PHF12
8013906	1.33388	0.415632	1.33388	up	TWF1
8013919	-1.2358	-0.305444	1.2358	down	ABHD15
8013965	-1.27106	-0.346027	1.27106	down	SSH2
8014008	1.23466	0.304108	1.23466	up	BLMH
8014063	-1.22009	-0.286982	1.22009	down	EVI2B
8014066	-1.2974	-0.375618	1.2974	down	EVI2A
8014115	-1.29685	-0.375006	1.29685	down	MYO1D
8014160	-1.32514	-0.406145	1.32514	down	CCL1
8014233	1.32781	0.40905	1.32781	up	SLFN11
8014241	2.43354	1.28306	2.43354	up	SLFN12
8014248	2.13036	1.0911	2.13036	up	SLFN13
8014257	3.1481	1.65448	3.1481	up	SLFN12L
8014264	-1.24764	-0.319203	1.24764	down	PEX12
8014376	-1.2046	-0.268554	1.2046	down	TBC1D3B;TBC1D3C;TBC1D3G;TBC1D3H;TBC1D3;TBC1D3F
8014397	-1.20723	-0.271697	1.20723	down	TBC1D3C;TBC1D3H;TBC1D3;TBC1D3F;TBC1D3G;TBC1D3B
8014420	-1.21339	-0.279041	1.21339	down	TBC1D3H;TBC1D3;TBC1D3F;TBC1D3G;TBC1D3B;TBC1D3C
8014437	-1.20997	-0.274972	1.20997	down	TBC1D3G;TBC1D3H;TBC1D3;TBC1D3F;TBC1D3B;TBC1D3C
8014454	1.21705	0.283391	1.21705	up	MYO19
8014487	-1.48731	-0.572705	1.48731	down	ACACA
8014574	1.29285	0.370558	1.29285	up	DDX52
8014603	-1.22816	-0.296504	1.22816	down	TBC1D3F;TBC1D3;TBC1D3H;TBC1D3C;TBC1D3G;TBC1D3B
8014633	-1.2125	-0.27798	1.2125	down	TBC1D3;TBC1D3F;TBC1D3H;TBC1D3C;TBC1D3G;TBC1D3B
8014749	-1.23993	-0.310261	1.23993	down	RPL23;SNORA21
8014768	-1.49138	-0.576647	1.49138	down	PLXDC1
8014812	-1.21761	-0.284053	1.21761	down	STAC2
8014825	-1.41406	-0.499848	1.41406	down	FBXL20
8014891	1.35689	0.440301	1.35689	up	IKZF3
8014903	1.99329	0.995149	1.99329	up	GSDMB
8014916	1.45201	0.53805	1.45201	up	ORMDL3
8014956	-1.28615	-0.363055	1.28615	down	NR1D1;THRA
8015031	1.44923	0.53529	1.44923	up	CCR7
8015037	-1.20295	-0.266571	1.20295	down	SMARCE1
8015412	1.87139	0.904111	1.87139	up	JUP
8015490	1.27269	0.347884	1.27269	up	DNAJC7
8015511	6.11107	2.61143	6.11107	up	DHX58
8015607	1.42397	0.509915	1.42397	up	STAT3
8015715	1.20609	0.270338	1.20609	up	BECN1;CNTD1
8015759	-1.6454	-0.718435	1.6454	down	VAT1
8015914	-1.28278	-0.359277	1.28278	down	HDAC5
8015955	1.34071	0.422998	1.34071	up	ATXN7L3
8016159	-1.30688	-0.386125	1.30688	down	DCAKD
8016215	1.39032	0.475415	1.39032	up	ARHGAP27
8016245	-1.29777	-0.37603	1.29777	down	LRRC37A4;LRRC37A3;LRRC37A2
8016259	-1.22431	-0.291966	1.22431	down	LRRC37A2;LRRC37A;LRRC37A3
8016414	-1.42561	-0.511581	1.42561	down	SKAP1
8016532	1.25171	0.323903	1.25171	up	GNGT2
8016540	-1.94154	-0.957204	1.94154	down	PHOSPHO1
8016546	-1.28957	-0.366889	1.28957	down	ZNF652
8016739	-1.3763	-0.460794	1.3763	down	TOB1
8016745	-1.2318	-0.300768	1.2318	down	SPAG9
8016789	-1.28942	-0.366718	1.28942	down	MBTD1
8016847	2.50907	1.32715	2.50907	up	TRIM25
8016909	-1.24488	-0.316003	1.24488	down	MKS1
8016932	-1.31717	-0.397439	1.31717	down	MPO
8016994	1.4792	0.564818	1.4792	up	RNF43
8017039	1.84398	0.882825	1.84398	up	2016-09-04
8017210	-1.37175	-0.456017	1.37175	down	AP1S2;LOC653653
8017259	-1.22635	-0.294368	1.22635	down	NACA2
8017262	6.95202	2.79743	6.95202	up	BRIP1
8017283	-1.25518	-0.327898	1.25518	down	INTS2
8017312	1.22937	0.297915	1.22937	up	MED13
8017378	1.20864	0.273379	1.20864	up	CYB561
8017511	-1.31799	-0.398339	1.31799	down	CD79B
8017547	1.39128	0.476415	1.39128	up	ICAM2
8017582	-1.5534	-0.635429	1.5534	down	TEX2
8017599	-1.53093	-0.61441	1.53093	down	PECAM1
8017688	-1.2678	-0.342332	1.2678	down	LRRC37A3;LRRC37A2;LRRC37A;LRRC37A4
8017840	-1.22228	-0.289571	1.22228	down	C17orf58
8017843	-2.63282	-1.39661	2.63282	down	SLC16A6
8017964	-2.73282	-1.45039	2.73282	down	ABCA6
8018038	-1.28583	-0.362703	1.28583	down	ABCA5
8018114	-1.30828	-0.387674	1.30828	down	SDK2
8018169	-3.06011	-1.61358	3.06011	down	CD300LB
8018177	-1.74308	-0.801639	1.74308	down	CD300C
8018189	-1.62736	-0.702534	1.62736	down	CD300E
8018196	-1.35048	-0.433477	1.35048	down	CD300LF
8018558	-1.37092	-0.455141	1.37092	down	ACOX1
8018652	1.30974	0.389286	1.30974	up	RNF157
8018731	1.50111	0.586033	1.50111	up	RHBDF2
8018823	-1.23209	-0.301111	1.23209	down	TMC6
8018864	1.25861	0.331831	1.25861	up	SOCS3
8018966	-1.7351	-0.795021	1.7351	down	TIMP2
8018975	5.68167	2.50632	5.68167	up	LGALS3BP
8019046	1.23786	0.307849	1.23786	up	EIF4A3
8019211	1.40462	0.490179	1.40462	up	NPLOC4
8019478	-1.36979	-0.453958	1.36979	down	CD7
8019486	4.39013	2.13426	4.39013	up	SECTM1
8019507	1.36381	0.447647	1.36381	up	C17orf62
8019521	-1.28166	-0.35801	1.28166	down	FOXK2
8019622	2.56015	1.35623	2.56015	up	TMEM106A;FLJ77644
8019631	-1.3113	-0.390994	1.3113	down	RNU2-1;RNU2-2;WDR74
8019633	-1.3113	-0.390994	1.3113	down	RNU2-1;RNU2-2;WDR74
8019635	-1.3113	-0.390994	1.3113	down	RNU2-1;RNU2-2;WDR74
8019637	-1.3113	-0.390994	1.3113	down	RNU2-1;RNU2-2;WDR74
8019639	-1.3113	-0.390994	1.3113	down	RNU2-1;RNU2-2;WDR74
8019641	-1.3113	-0.390994	1.3113	down	RNU2-1;RNU2-2;WDR74
8019655	-1.20487	-0.268882	1.20487	down	TBC1D3B;TBC1D3C;TBC1D3;TBC1D3F;TBC1D3G;TBC1D3H
8019703	-1.3113	-0.390994	1.3113	down	RNU2-1;RNU2-2;WDR74
8019705	-1.3113	-0.390994	1.3113	down	RNU2-1;RNU2-2;WDR74
8019707	-1.3113	-0.390994	1.3113	down	RNU2-1;RNU2-2;WDR74
8019709	-1.30081	-0.379408	1.30081	down	RNU2-1;RNU2-2;WDR74
8019716	-1.21249	-0.277979	1.21249	down	TBC1D3G;TBC1D3H;TBC1D3;TBC1D3C;TBC1D3F;TBC1D3B
8019737	1.27877	0.354752	1.27877	up	KPNA2
8019802	-1.26096	-0.334523	1.26096	down	RNU2-1;RNU2-2;WDR74
8019807	1.21341	0.279062	1.21341	up	USP14
8019842	1.32487	0.405854	1.32487	up	TYMS
8019857	1.78664	0.837252	1.78664	up	NDC80
8019877	1.80674	0.853392	1.80674	up	SMCHD1
8019885	1.75606	0.812342	1.75606	up	SMCHD1
8019924	1.30699	0.386246	1.30699	up	MYL12A
8019954	-1.22777	-0.296045	1.22777	down	FLJ35776
8019988	-1.20188	-0.265298	1.20188	down	PTPRM
8020029	1.6213	0.697148	1.6213	up	RAB12
8020058	1.20278	0.26637	1.20278	up	NDUFV2
8020164	-1.20755	-0.272085	1.20755	down	GNAL
8020267	-1.2254	-0.293258	1.2254	down	CEP192
8020308	-1.60458	-0.682195	1.60458	down	C18orf1
8020468	1.39469	0.479941	1.39469	up	RBBP8
8020495	-1.67885	-0.747473	1.67885	down	CABLES1
8020508	1.2043	0.268197	1.2043	up	RIOK3
8020527	1.54862	0.630987	1.54862	up	C18orf8;NPC1
8020551	1.30004	0.378555	1.30004	up	LAMA3
8020806	-1.94999	-0.963465	1.94999	down	RNF125
8020814	1.34664	0.429368	1.34664	up	RNF138
8020847	-1.46028	-0.54624	1.46028	down	DTNA
8020903	-1.51759	-0.601779	1.51759	down	GALNT1
8021113	1.32583	0.4069	1.32583	up	C18orf25
8021150	1.22852	0.296926	1.22852	up	IER3IP1
[truncated: 2,571 more rows]

## Sheet: Table E2 Enrichment In vitro
Enrichment analysis report
Enrichment by Pathway Maps
#	Maps	Total	p-value	FDR	In Data	Network Objects from Active Data
1	Immune response_IL-10 signaling pathway	62	4.02877e-15	3.63798e-12	38	Fc gamma RII beta, IKBZ, HDAC1, Fc gamma RI, STAT5, PI3K cat class IA, miR-155-5p, microRNA 155, PI3K reg class IA, CD86, ALOX5AP, NF-kB, SOCS3, Bcl-2, CD80, NF-kB p50/p65, HPGD, MMP-9, IL-10, IL-8, AKT(PKB), IL-10 receptor, IL10RB, IL-6, Fc gamma RII alpha, IL-1 alpha, NF-kB1 (p50), TNF-alpha, ICAM1, IRS-2, CD14, IL10RA, CRP2, STAT1, IL-1 beta, CD23, Heme oxygenase 1, STAT3
2	Immune response_IL-18 signaling	60	4.0243e-13	1.81697e-10	35	FasL(TNFSF6), IKK-alpha, IL18RAP, p47-phox, PI3K cat class IA, PI3K reg class IA, PI3K reg class IA (p85-alpha), MEK6(MAP2K6), ERK1/2, p67-phox, AP-1, p38 MAPK, VCAM1, NF-kB, I-kB, Bcl-2, MMP-9, IL-8, AKT(PKB), IL-6, TRAM, c-Fos, c-Jun/c-Fos, IL-1 alpha, c-Jun, IRAK4, TNF-alpha, ICAM1, TRAF6, MyD88, IL-1 beta, c-Src, CCL2, Fibronectin, CD147
3	Role of cell adhesion in vaso-occlusion in Sickle cell disease	43	1.99042e-12	4.5967e-10	28	alpha-M/beta-2 integrin, ITGAM, alpha-L/beta-2 integrin, ITGAL, Fc gamma RI, PKA-reg (cAMP-dependent), CD3, CD36, Thrombospondin 1, PKA-cat (cAMP-dependent), VCAM1, iC3b, NF-kB p50/p65, IL-8, PKC-epsilon, Fc gamma RII alpha, IL-1 alpha, TNF-alpha, ICAM1, CD44, GP-IB alpha, GLG1, PECAM1, CD14, TfR1, IL-1 beta, ITGB2, Fibronectin
4	Immune response_TLR2 and TLR4 signaling pathways	57	2.54524e-12	4.5967e-10	33	TLR4, IKK-alpha, TLR2, p90Rsk, IKK-gamma, TLR10, CD36, MEK6(MAP2K6), ERK1/2, TLR1, AP-1, p38 MAPK, NF-kB, I-kB, IL-10, IL-8, MSK1/2 (RPS6KA5/4), IL-6, c-Jun/c-Fos, TAB3, c-Jun, IRAK4, NF-kB1 (p105), TNF-alpha, IRF5, Pellino 3, TLR6, Pellino 2, TRAF6, CD14, MyD88, IL-1 beta, Pellino 1
5	Immune response_Role of PKR in stress-induced antiviral cell response	57	2.54524e-12	4.5967e-10	33	IFN-gamma, TLR4, Caspase-3, IKK-alpha, TLR2, IFN-alpha, TLR3, TRAF2, IFN-beta, MEK6(MAP2K6), ERK1/2, BAFF(TNFSF13B), NF-kB, I-kB, NF-kB p50/p65, RelA (p65 NF-kB subunit), IRF1, IL-10, IL-8, IL-6, p38alpha (MAPK14), c-Jun, IRF7, PKR, TNF-alpha, Caspase-8, IL-1RI, TRIF (TICAM1), TRAF6, MyD88, Caspase-7, STAT1, IL-1 beta
6	Immune response_CD40 signaling	65	9.72594e-12	1.46375e-09	35	FasL(TNFSF6), IKK-alpha, STAT5A, TNF-beta, PI3K cat class IA, PI3K reg class IA (p85), TRAF1, TRAF2, FasR(CD95), Cyclin D2, CD86, CIKS, PLC-gamma 2, Lyn, p38 MAPK, NF-kB, I-kB, CD80, NF-kB p50/p65, IRF1, IL-8, AKT(PKB), IL-6, c-Jun, JAK3, ICAM1, JAK2, CD40L(TNFSF5), CD40(TNFRSF5), c-FLIP(Long), TRAF6, CCL2, CD23, c-Cbl, STAT3
7	Immune response_HSP60 and HSP70/ TLR signaling pathway	54	1.60162e-11	2.06609e-09	31	TLR4, IKK-alpha, TLR2, IKK-gamma, CD86, MEK6(MAP2K6), ERK1/2, AP-1, HSP70, p38 MAPK, NF-kB, I-kB, CD80, IL-10, IL-8, IL-6, c-Jun/c-Fos, TAB3, c-Jun, IRAK4, NF-kB1 (p105), TNF-alpha, ICAM1, CD83, CD40(TNFRSF5), IL-12 alpha, TRAF6, CD14, MyD88, IL-1 beta, CD69
8	Immune response_Platelet activating factor/ PTAFR pathway signaling	55	3.08257e-11	3.47945e-09	31	IKK-alpha, Beta-arrestin1, ASK1 (MAP3K5), NF-AT, NF-AT2(NFATC1), PKA-reg (cAMP-dependent), STAT5, HB-EGF, PI3K cat class IA, PI3K reg class IA, G-protein alpha-i family, G-protein beta/gamma, G-protein alpha-q, Beta-arrestin2, p38 MAPK, PKA-cat (cAMP-dependent), NF-kB, NF-kB p50/p65, IP3 receptor, MMP-9, AKT(PKB), STAT2, Calcineurin A (catalytic), JAK2, PLC-beta, STAT1, IL-1 beta, c-Src, CCL2, ST…
9	Rheumatoid arthritis (general schema)	50	5.14562e-11	5.16277e-09	29	IFN-gamma, TLR4, IL-2R alpha chain, TLR2, FOXP3, alpha-L/beta-2 integrin, MHC class II beta chain, Fc gamma RI, TGF-beta, CD86, FCGR3A, MMP-1, MMP-8, CD4, BAFF(TNFSF13B), VCAM1, CD80, MMP-9, IL-6, TNF-alpha, ICAM1, VEGF-A, IL-15, 70Z-PEP, CD40L(TNFSF5), CSF1, CD40(TNFRSF5), IL-1 beta, TNF-R2
10	Immune response_IL-5 signaling via JAK/STAT	57	1.06783e-10	9.64251e-09	31	BLIMP1 (PRDI-BF1), STAT5, Amphiregulin, SOCS2, DUSP5, CysLT1 receptor, IgJ, CD24, IL5RA, IL-5 receptor, Bcl-2, Slp76, CISH, IL-8, c-Fos, Mcl-1, c-Jun, c-IAP2, NF-AT4(NFATC3), RNS2, CSF2RB, NF-kB1 (p105), VEGF-A, JAK2, UCP2, SOCS1, LPPL, STAT1, IL-1 beta, E4BP4, STAT3
Enrichment by GO Processes
#	Processes	Total	p-value	FDR	In Data	Network Objects from Active Data
1	immune system process	3033	2.02244e-117	2.38749e-113	1058	NUB1, CYLD, IFN-gamma, PLA2, Integrin, alpha-M/beta-2 integrin, ITGAM, CCL1, TLR4, NTB-A, Alpha-defensin 1, Alpha-defensin, S1P4 receptor, Galpha(i)-specific EDG GPCRs, Galpha(q)-specific EDG GPCRs, TGF-beta receptor type III (betaglycan), ATP6V0A, FasL(TNFSF6), HHEX (PRH), Factor B, COLEC12, Fc gamma RII, FCGR2C, Fc gamma RII beta, PDE, CTNNBL1, HDL proteins, IFN-omega, IL-2R alpha chain, PDE1B,…
2	regulation of response to stimulus	5073	9.688e-100	5.71834e-96	1485	CYLD, IFN-gamma, PDZ-RhoGEF, cPLA2, PLA2, Integrin, alpha-M/beta-2 integrin, ITGAM, CCL1, USP34, Histone H3.1, TLR4, NLK, MAD2b, NTB-A, FMR1, ZNF366, Galpha(i)-specific EDG GPCRs, Galpha(q)-specific EDG GPCRs, HRPT2, Rab20, NUP160, TGF-beta receptor type III (betaglycan), RagD, APLF, ATP6V0A, ATP6V0A1, FasL(TNFSF6), HHEX (PRH), Factor B, CHI3L1, COLEC12, TBC1D14, Fc gamma RII, FCGR2C, Fc gamma RI…
3	regulation of immune system process	2119	2.54047e-95	9.99673e-92	778	CYLD, IFN-gamma, PLA2, Integrin, alpha-M/beta-2 integrin, ITGAM, HCA112, Histone H3.1, TLR4, NTB-A, HRPT2, APLF, Factor B, COLEC12, Fc gamma RII, FCGR2C, Fc gamma RII beta, PDE, TRAFD1, HDL proteins, IL-2R alpha chain, CARD12, CD276, IRF4, SLC35C1, DSIPI (GILZ), TREML2, HLA-A66, HLA-A30, HLA-A34, HLA-A1, HLA-A33, HLA-A3, HLA-A80, HLA-A29, HLA-A11, HLA-A32, HLA-A24, HLA-A26, MHC Class I alpha chai…
4	response to stress	4700	1.04964e-89	3.09776e-86	1374	NUB1, MUSTANG, IFN-gamma, PLA2G4C, cPLA2, PLA2, Integrin, alpha-M/beta-2 integrin, ITGAM, CCL1, Histone H3.1, TLR4, PLAP, MAD2b, NTB-A, FMR1, Alpha-defensin 1, Alpha-defensin, Galpha(i)-specific EDG GPCRs, Galpha(q)-specific EDG GPCRs, TGF-beta receptor type III (betaglycan), RagD, APLF, ATP6V0A, CoactosinLP, HDDC3, UBE1L, HHEX (PRH), Factor B, ALKBH7, CHI3L1, COLEC12, Fc gamma RII, FCGR2C, Fc ga…
5	response to organic substance	4179	1.99307e-89	4.70564e-86	1257	NUB1, CRMP2, IFN-gamma, cPLA2, PLA2, Integrin, alpha-M/beta-2 integrin, CCL1, TLR4, NLK, FMR1, Alpha-defensin 1, Alpha-defensin, ZNF366, Galpha(i)-specific EDG GPCRs, Galpha(q)-specific EDG GPCRs, HRPT2, TGF-beta receptor type III (betaglycan), RagD, CALCOCO1, ATP6V0A, ATP6V0A1, FasL(TNFSF6), TIE, HHEX (PRH), Factor B, ME1, CHI3L1, CDD, COLEC12, Fc gamma RII, FCGR2C, Fc gamma RII beta, ATP6V0E2, …
6	immune response	1674	1.98374e-88	3.90302e-85	646	NUB1, IFN-gamma, PLA2, Integrin, CCL1, TLR4, NTB-A, Alpha-defensin 1, Alpha-defensin, S1P4 receptor, Galpha(i)-specific EDG GPCRs, Galpha(q)-specific EDG GPCRs, TGF-beta receptor type III (betaglycan), ATP6V0A, FasL(TNFSF6), Factor B, COLEC12, Fc gamma RII, FCGR2C, Fc gamma RII beta, HDL proteins, IFN-omega, IL-2R alpha chain, CARD12, CD276, IRF4, HLA-A66, HLA-A30, HLA-A34, HLA-A1, HLA-A33, HLA-A…
7	regulation of immune response	1340	3.08432e-85	5.20148e-82	548	CYLD, IFN-gamma, PLA2, Integrin, alpha-M/beta-2 integrin, ITGAM, TLR4, NTB-A, APLF, Factor B, COLEC12, Fc gamma RII, FCGR2C, Fc gamma RII beta, PDE, TRAFD1, HDL proteins, IL-2R alpha chain, CARD12, CD276, IRF4, TREML2, HLA-A66, HLA-A30, HLA-A34, HLA-A1, HLA-A33, HLA-A3, HLA-A80, HLA-A29, HLA-A11, HLA-A32, HLA-A24, HLA-A26, MHC Class I alpha chain, HLA-A31, HLA-A25, HLA-A74, HLA-A43, HLA-A68, HLA-…
8	positive regulation of response to stimulus	2726	7.11851e-84	1.05043e-80	903	CYLD, IFN-gamma, cPLA2, PLA2, Integrin, alpha-M/beta-2 integrin, ITGAM, CCL1, USP34, TLR4, NTB-A, FMR1, Galpha(i)-specific EDG GPCRs, Galpha(q)-specific EDG GPCRs, HRPT2, TGF-beta receptor type III (betaglycan), RagD, FasL(TNFSF6), HHEX (PRH), Factor B, CHI3L1, COLEC12, Fc gamma RII, PDE, GLK(MAP4K3), HDL proteins, CARD12, NCOA2 (GRIP1/TIF2), Furin, HLA-A66, HLA-A30, HLA-A34, HLA-A1, HLA-A33, HLA…
9	positive regulation of biological process	6811	1.42458e-76	1.86857e-73	1779	NUB1, CRMP2, CYLD, IFN-gamma, PDZ-RhoGEF, cPLA2, PLA2, Integrin, alpha-M/beta-2 integrin, ITGAM, CCL1, USP34, HMBOX1, Histone H3.1, TLR4, MID1IP1, MAD2b, NTB-A, FMR1, Galpha(i)-specific EDG GPCRs, Galpha(q)-specific EDG GPCRs, HRPT2, TGF-beta receptor type III (betaglycan), RagD, CALCOCO1, APLF, ATP6V0A, FasL(TNFSF6), HHEX (PRH), Factor B, CHI3L1, COLEC12, ZFAND2A, Fc gamma RII, FCGR2C, Fc gamma …
10	defense response	1951	2.26525e-73	2.67413e-70	685	NUB1, IFN-gamma, PLA2G4C, cPLA2, PLA2, Integrin, alpha-M/beta-2 integrin, ITGAM, CCL1, Histone H3.1, TLR4, PLAP, NTB-A, Alpha-defensin 1, Alpha-defensin, Galpha(i)-specific EDG GPCRs, Galpha(q)-specific EDG GPCRs, ATP6V0A, CoactosinLP, Factor B, CHI3L1, COLEC12, Fc gamma RII, FCGR2C, Fc gamma RII beta, HDL proteins, IFN-omega, IL-2R alpha chain, CARD12, IRF4, SLC35C1, HLA-A66, HLA-A30, HLA-A34, H…
Enrichment by Process Networks
#	Networks	Total	p-value	FDR	In Data	Network Objects from Active Data
1	Inflammation_Interferon signaling	110	6.14314e-29	9.76759e-27	82	IFN-gamma, FasL(TNFSF6), IFN-omega, MICB, ISG15, ILT3, TAP1 (PSF1), CCL8, IL18RAP, IFN-alpha, IFI27, TAP2 (PSF2), Fc gamma RI, MNDA, STAT5, IFNA2, TLR3, IRF8, FasR(CD95), IRF2, MICA, IFN-beta, CD86, IL28A, IFNGR1, ERK1/2, ERK1 (MAPK3), IL28B, MIG, IFI56, CCL7, Pyrin (MEFV), IFI17, SHP-1, KLF4, SOCS3, Bcl-2, IL29, MxA, IRF1, ISG54, ISGF3, STAT2, STAT1/STAT2, IFN lambda receptor, IL10RB, GBP1, PTP-…
2	Immune response_Antigen presentation	197	3.9092e-15	3.10782e-13	98	IFN-gamma, alpha-M/beta-2 integrin, ITGAM, HLA-A11, HLA-A, PSMA6, CD1a, MICB, IKK-alpha, ECM29, PSMD11, KIR2DL1, HLA-F, NKG2C, TAP, TAP1 (PSF1), alpha-L/beta-2 integrin, ITGAL, MHC class II beta chain, HLA-DQB1, HLA-B7, HLA-B27, HLA-B, KLRC3, TAP2 (PSF2), Fc gamma RI, CD3 gamma, CD3, PSMD3, IKK-gamma, Legumain, CD3 epsilon, PSMD1, MICA, CD86, PSMA2, PSME1, PA28 (11S regulator), PSMD14, HLA-DMB, I…
3	Immune response_Phagosome in antigen presentation	243	1.34545e-14	7.13087e-13	113	alpha-M/beta-2 integrin, TLR4, HLA-A, PSMA6, IKK-alpha, PSMD11, TAP, TAP1 (PSF1), HLA-DQB1, HLA-B27, HLA-B, Gelsolin, TAP2 (PSF2), Fc gamma RI, ELMO2, PSMD3, PI3K cat class IA, PI3K cat class IA (p110-beta), PI3K reg class IA (p85), PI3K reg class IA, PI3K reg class IA (p85-alpha), VASP, Legumain, PSMD1, LPL, PSMA2, PSME1, PA28 (11S regulator), PSMD14, PLC-gamma 2, PLC-gamma, PI3K reg class IA (p…
4	Immune response_Phagocytosis	222	2.51106e-13	9.98148e-12	103	alpha-M/beta-2 integrin, TLR4, Fc gamma RII beta, HDL proteins, APOE, p40-phox, MRLC, IKK-alpha, Fc alpha receptor, Myosin I, Gelsolin, Fc gamma RI, ELMO2, p47-phox, PI3K cat class IA, PI3K cat class IA (p110-beta), LIMK2, PI3K reg class IA (p85), PI3K reg class IA, PI3K reg class IA (p85-alpha), VASP, MANR, PLC-gamma 2, PLC-gamma, gp91-phox, PI3K reg class IA (p85-beta), PKC-beta, FCGR3A, MyHC, …
5	Proliferation_Lymphocyte proliferation	209	4.37079e-13	1.3685e-11	98	IL-2R alpha chain, Caspase-3, IKK-alpha, NF-AT2(NFATC1), IL-2, CD3, STAT5A, STAT5, IL-27, IL-30, TNF-beta, PI3K cat class IA, PI3K cat class IA (p110-beta), PI3K reg class IA, TRAF2, CD3 epsilon, Cyclin D2, G-protein beta/gamma, CD5, IFN-beta, CD86, G-protein alpha-q, OX40L(TNFSF4), ERK1/2, ERK1 (MAPK3), CD30L (TNFSF8), TRADD, BAFF(TNFSF13B), SHP-1, p21, CCR5, NF-kB, I-kB, NFKBIE, IL5RA, IL-5 rec…
6	Inflammation_NK cell cytotoxicity	164	5.16415e-13	1.3685e-11	82	IFN-gamma, FasL(TNFSF6), Caspase-3, MICB, KIR2DL1, ETS1, NKG2C, NF-AT2(NFATC1), alpha-L/beta-2 integrin, IFN-alpha, HLA-B27, HLA-B, KLRC3, CD3, IFNA2, Histone H2B, CD3 epsilon, FasR(CD95), DAP10, MICA, IFN-beta, PLC-gamma 2, PLC-gamma, Histone H1, FCGR3A, ERK1/2, ERK1 (MAPK3), KLRC4 (NKG2F), SHP-1, NF-kB, I-kB, NFKBIE, Lck, NF-kB p65/p65, KIR2DL2, PKC-alpha, IP3 receptor, CHP, Slp76, LAT, STAT2, …
7	Cell cycle_G1-S Growth factor regulation	195	1.49745e-12	3.40135e-11	92	IKK-alpha, RGL2, G-protein alpha-q/11, PKC, SARA, Cyclin A, Cyclin A1, FGFR1, Activin A, Activin, Activin beta A, Tcf(Lef), TCF7L2 (TCF4), STAT5, FGF9, PI3K cat class IA, PI3K cat class IA (p110-beta), MDM2, PI3K reg class IA (p85), PI3K reg class IA, PI3K reg class IA (p85-alpha), Rb protein, G-protein alpha-i family, MAD, TL1A(TNFSF15), TGF-alpha, Cyclin D, Cyclin D2, TGF-beta, TGF-beta 1, IGF-…
8	Inflammation_Amphoterin signaling	118	1.83157e-12	3.64024e-11	64	alpha-M/beta-2 integrin, ITGAM, TLR4, MRLC, IKK-alpha, PAI1, TLR2, PLAT (TPA), IKK-gamma, PI3K cat class IA, PI3K cat class IA (p110-beta), LIMK2, PI3K reg class IA (p85), PI3K reg class IA, PI3K reg class IA (p85-alpha), MMP-13, Calgranulin A, PI3K reg class IA (p85-beta), MMP-1, ERK1/2, ERK1 (MAPK3), MyHC, AP-1, p38 MAPK, p38delta (MAPK13), VCAM1, NF-kB p50/c-Rel, NF-kB p65/c-Rel, NF-kB, I-kB, …
9	Inflammation_Innate inflammatory response	180	1.02326e-11	1.80776e-10	85	cPLA2, PLA2, TLR4, PLAP, C5 convertase (C3b2Bb), IKK-alpha, TLR2, RIPK3, TLR5, IFN-alpha, IL1R-rp2, TLR3, TANK, IKK-gamma, G-protein alpha-i family, TLR10, G-protein beta/gamma, IFN-beta, IRAKM, PLC-gamma 2, PLC-gamma, C4, PKC-beta2, PKC-beta, C5L2, TLR1, IL-1F5, C5aR, p38 MAPK, p38delta (MAPK13), NF-kB p50/c-Rel, NF-kB p65/c-Rel, NF-kB, I-kB, NFKBIE, C3a, C3b, C3, NF-kB p65/p65, NF-kB p50/p65, C…		`
10	Cell adhesion_Leucocyte chemotaxis	204	1.30913e-11	2.08152e-10	93	PDZ-RhoGEF, alpha-M/beta-2 integrin, ITGAM, CCL1, Galpha(i)-specific EDG GPCRs, Galpha(q)-specific EDG GPCRs, GRO-2, CCL19, alpha-L/beta-2 integrin, ITGAL, G-protein alpha-12 family, CD3, CCR9, Galpha(q)-specific peptide GPCRs, S1P1 receptor, IL8RA, Galpha(i)-specific peptide GPCRs, PI3K cat class IA, PI3K cat class IA (p110-beta), Eotaxin-2, LIMK2, VASP, G-protein alpha-i family, G-protein beta/…
Enrichment by Diseases (by Biomarkers)
#	Diseases	Total	p-value	FDR	In Data	Network Objects from Active Data
1	Infection	1264	4.05039e-100	1.05027e-96	542	CYLD, IFN-gamma, cPLA2, PLA2, Integrin, alpha-M/beta-2 integrin, ITGAM, TLR4, Alpha-defensin 1, Alpha-defensin, TGF-beta receptor type III (betaglycan), sFasL, FasL(TNFSF6), Factor Bb, C3 convertase (C3bBb), Factor Ba, Factor B, C5 convertase (C3b2Bb), CHI3L1, Fc gamma RII, FCGR2C, Fc gamma RII beta, PDE, HDL proteins, APOE, sIL2RA, IL-2R alpha chain, HLA-A66, HLA-A2 (ICD), HLA-A30, HLA-A34, HLA-…
2	Bacterial Infections and Mycoses	1428	5.48605e-99	7.11266e-96	586	CYLD, IFN-gamma, cPLA2, PLA2, Integrin, alpha-M/beta-2 integrin, ITGAM, CCL1, TLR4, Alpha-defensin 1, Alpha-defensin, TGF-beta receptor type III (betaglycan), sFasL, FasL(TNFSF6), Factor Bb, C3 convertase (C3bBb), Factor Ba, Factor B, C5 convertase (C3b2Bb), CHI3L1, Fc gamma RII, FCGR2C, Fc gamma RII beta, PDE, HDL proteins, APOE, sIL2RA, IL-2R alpha chain, HLA-A66, HLA-A2 (ICD), HLA-A30, HLA-A34…
3	Connective Tissue Diseases	2762	2.63331e-97	2.27605e-94	923	IFN-gamma, PLA2G4C, cPLA2, PLA2, Integrin, alpha-M/beta-2 integrin, ITGAM, Histone H3.1, TLR4, NTB-A, Alpha-defensin 1, Alpha-defensin, Galpha(i)-specific EDG GPCRs, Galpha(q)-specific EDG GPCRs, TGF-beta receptor type III (betaglycan), ATP6V0A, sFasL, FasL(TNFSF6), Factor Bb, C3 convertase (C3bBb), Factor Ba, Factor B, C5 convertase (C3b2Bb), CHI3L1, CDD, Fc gamma RII, FCGR2C, Fc gamma RII beta,…
4	Arthritis, Rheumatoid	1863	2.65982e-86	1.72423e-83	676	IFN-gamma, PLA2G4C, cPLA2, PLA2, Integrin, alpha-M/beta-2 integrin, ITGAM, Histone H3.1, TLR4, NTB-A, Alpha-defensin 1, Alpha-defensin, Galpha(i)-specific EDG GPCRs, Galpha(q)-specific EDG GPCRs, ATP6V0A, sFasL, FasL(TNFSF6), Factor Bb, C3 convertase (C3bBb), Factor Ba, Factor B, C5 convertase (C3b2Bb), CHI3L1, Fc gamma RII, FCGR2C, Fc gamma RII beta, HDL proteins, APOE, sIL2RA, IL-2R alpha chain…
5	RNA Virus Infections	1150	5.27386e-85	2.73502e-82	483	IFN-gamma, Integrin, alpha-M/beta-2 integrin, HIVEP2, TLR4, Alpha-defensin 1, Alpha-defensin, ATP6V0A, sFasL, FasL(TNFSF6), C3 convertase (C3bBb), C5 convertase (C3b2Bb), Fc gamma RII, HDL proteins, APOE, sIL2RA, IL-2R alpha chain, IRF4, Furin, HLA-A66, HLA-A2 (ICD), HLA-A30, HLA-A34, HLA-A1, HLA-A33, HLA-A3, HLA-A2 (CTF), HLA-A80, HLA-A29, HLA-A11, HLA-A32, HLA-A24, HLA-A26, MHC Class I alpha ch…
6	Autoimmune Diseases	4560	1.92883e-84	8.33576e-82	1295	Dynein, axonemal, heavy chains, TBCD, IFN-gamma, PLA2G4C, cPLA2, PLA2, Integrin, alpha-M/beta-2 integrin, ITGAM, CCL1, Histone H3.1, TLR4, NTB-A, Alpha-defensin 1, Alpha-defensin, MRPS18, MRPS18A, Galpha(i)-specific EDG GPCRs, Galpha(q)-specific EDG GPCRs, TGF-beta receptor type III (betaglycan), ATP6V0A, F-spondin, MOXD1, sFasL, FasL(TNFSF6), Factor Bb, C3 convertase (C3bBb), Factor Ba, Factor B…
7	Drug-Related Side Effects and Adverse Reactions	4494	7.48897e-84	2.51185e-81	1279	CYLD, Dynein, axonemal, heavy chains, IFN-gamma, PLA2G4C, cPLA2, PLA2, Integrin, alpha-M/beta-2 integrin, ITGAM, CCL1, TLR4, NTB-A, FMR1, Alpha-defensin 1, Alpha-defensin, Galpha(i)-specific EDG GPCRs, Galpha(q)-specific EDG GPCRs, TGF-beta receptor type III (betaglycan), CoactosinLP, sFasL, FasL(TNFSF6), Factor Bb, C3 convertase (C3bBb), Factor Ba, Factor B, C5 convertase (C3b2Bb), CHI3L1, CDD, …
8	Lupus Erythematosus, Systemic	1616	7.74965e-84	2.51185e-81	607	IFN-gamma, PLA2, Integrin, alpha-M/beta-2 integrin, ITGAM, TLR4, NTB-A, Alpha-defensin 1, Alpha-defensin, Galpha(i)-specific EDG GPCRs, sFasL, FasL(TNFSF6), Factor Bb, C3 convertase (C3bBb), Factor Ba, Factor B, C5 convertase (C3b2Bb), CHI3L1, CDD, Fc gamma RII, FCGR2C, Fc gamma RII beta, PDE, HDL proteins, APOE, sIL2RA, IL-2R alpha chain, HIP1, HLA-A66, HLA-A2 (ICD), HLA-A30, HLA-A34, HLA-A1, HL…
9	Virus Diseases	1649	1.51611e-83	4.36807e-81	615	IFN-gamma, Integrin, alpha-M/beta-2 integrin, HIVEP2, TLR4, Alpha-defensin 1, Alpha-defensin, ATP6V0A, sFasL, FasL(TNFSF6), C3 convertase (C3bBb), C5 convertase (C3b2Bb), CHI3L1, Fc gamma RII, HDL proteins, APOE, sIL2RA, IL-2R alpha chain, CD276, IRF4, Furin, HLA-A66, HLA-A2 (ICD), HLA-A30, HLA-A34, HLA-A1, HLA-A33, HLA-A3, HLA-A2 (CTF), HLA-A80, HLA-A29, HLA-A11, HLA-A32, HLA-A24, HLA-A26, MHC C…
10	Chemically-Induced Disorders	4795	1.09052e-82	2.82772e-80	1340	CYLD, Dynein, axonemal, heavy chains, IFN-gamma, PLA2G4C, cPLA2, PLA2, Integrin, alpha-M/beta-2 integrin, ITGAM, CCL1, TLR4, NTB-A, FMR1, Alpha-defensin 1, Alpha-defensin, Galpha(i)-specific EDG GPCRs, Galpha(q)-specific EDG GPCRs, TGF-beta receptor type III (betaglycan), CoactosinLP, sFasL, FasL(TNFSF6), Factor Bb, C3 convertase (C3bBb), Factor Ba, Factor B, C5 convertase (C3b2Bb), CHI3L1, CDD, …

## Sheet: Table E3 Single AETRI Exp 
Probe.Set.ID	FC ([EXACERBATION] vs [QUIET])	Log FC ([EXACERBATION] vs [QUIET])	FC (abs) ([EXACERBATION] vs [QUIET])	Regulation ([EXACERBATION] vs [QUIET])	Gene Symbol	Gene Title	Entrez Gene	Gene Ontology Biological Process	Gene Ontology Cellular Component	Gene Ontology Molecular Function	Alignments
200036_s_at	-1.10382	-0.142504	1.10382	down	RPL10A	ribosomal protein L10a	4736	0000184 // nuclear-transcribed mRNA catabolic process, nonsense-mediated decay // traceable author statement///0006412 // translation // non-traceable author statement///0006412 // translation // traceable author statement///0006413 // translational initiation // traceable author statement///0006414 // translational elongation // traceable author statement///0006415 // translational termination /…	0005622 // intracellular // inferred from electronic annotation///0005739 // mitochondrion // inferred from electronic annotation///0005829 // cytosol // traceable author statement///0005840 // ribosome // inferred from electronic annotation///0015934 // large ribosomal subunit // inferred from electronic annotation///0022625 // cytosolic large ribosomal subunit // inferred from direct assay///00…	0003723 // RNA binding // inferred from electronic annotation///0003735 // structural constituent of ribosome // non-traceable author statement	chr6:35436196-35438558 (+) // 99.86 // p21.31///chr8:48068725-48069422 (+) // 95.71 // q11.1///chr3:61728097-61728795 (-) // 97.86 // p14.2
200039_s_at	1.11387	0.155578	1.11387	up	PSMB2	proteasome (prosome, macropain) subunit, beta type, 2	5690	0000075 // cell cycle checkpoint // traceable author statement///0000082 // G1/S transition of mitotic cell cycle // traceable author statement///0000084 // S phase of mitotic cell cycle // traceable author statement///0000209 // protein polyubiquitination // traceable author statement///0000278 // mitotic cell cycle // traceable author statement///0002474 // antigen processing and presentation o…	0000502 // proteasome complex // traceable author statement///0005634 // nucleus // inferred from direct assay///0005654 // nucleoplasm // traceable author statement///0005730 // nucleolus // inferred from direct assay///0005737 // cytoplasm // inferred from electronic annotation///0005829 // cytosol // traceable author statement///0005839 // proteasome core complex // inferred from sequence or s…	0004175 // endopeptidase activity // inferred from electronic annotation///0004298 // threonine-type endopeptidase activity // inferred from electronic annotation///0005515 // protein binding // inferred from physical interaction///0008233 // peptidase activity // inferred from electronic annotation///0016787 // hydrolase activity // inferred from electronic annotation	chr1:36068740-36107063 (-) // 100.0 // p34.3
200094_s_at	-1.13868	-0.187366	1.13868	down	EEF2	eukaryotic translation elongation factor 2	1938	0006184 // GTP catabolic process // inferred from electronic annotation///0006412 // translation // traceable author statement///0006414 // translational elongation // traceable author statement///0010467 // gene expression // traceable author statement///0044267 // cellular protein metabolic process // traceable author statement	0005737 // cytoplasm // inferred from electronic annotation///0005829 // cytosol // traceable author statement///0005844 // polysome // inferred from electronic annotation///0030529 // ribonucleoprotein complex // inferred from direct assay	0000166 // nucleotide binding // inferred from electronic annotation///0003746 // translation elongation factor activity // inferred from electronic annotation///0003924 // GTPase activity // inferred from electronic annotation///0005515 // protein binding // inferred from electronic annotation///0005525 // GTP binding // inferred from electronic annotation	chr19:3976054-3976742 (-) // 77.72 // p13.3
200628_s_at	1.17706	0.235192	1.17706	up	WARS	tryptophanyl-tRNA synthetase	7453	0001525 // angiogenesis // inferred from electronic annotation///0006412 // translation // traceable author statement///0006418 // tRNA aminoacylation for protein translation // traceable author statement///0006436 // tryptophanyl-tRNA aminoacylation // non-traceable author statement///0008285 // negative regulation of cell proliferation // traceable author statement///0010467 // gene expression …	0005737 // cytoplasm // traceable author statement///0005829 // cytosol // traceable author statement	0000166 // nucleotide binding // inferred from electronic annotation///0004812 // aminoacyl-tRNA ligase activity // inferred from electronic annotation///0004830 // tryptophan-tRNA ligase activity // non-traceable author statement///0004830 // tryptophan-tRNA ligase activity // traceable author statement///0005515 // protein binding // inferred from physical interaction///0005524 // ATP binding /…	chr14:100800856-100841769 (-) // 99.64 // q32.2
200629_at	1.18647	0.246681	1.18647	up	WARS	tryptophanyl-tRNA synthetase	7453	0001525 // angiogenesis // inferred from electronic annotation///0006412 // translation // traceable author statement///0006418 // tRNA aminoacylation for protein translation // traceable author statement///0006436 // tryptophanyl-tRNA aminoacylation // non-traceable author statement///0008285 // negative regulation of cell proliferation // traceable author statement///0010467 // gene expression …	0005737 // cytoplasm // traceable author statement///0005829 // cytosol // traceable author statement	0000166 // nucleotide binding // inferred from electronic annotation///0004812 // aminoacyl-tRNA ligase activity // inferred from electronic annotation///0004830 // tryptophan-tRNA ligase activity // non-traceable author statement///0004830 // tryptophan-tRNA ligase activity // traceable author statement///0005515 // protein binding // inferred from physical interaction///0005524 // ATP binding /…	chr14:100800127-100841769 (-) // 99.52 // q32.2
200649_at	1.11084	0.151647	1.11084	up	NUCB1	nucleobindin 1	4924		0005615 // extracellular space // traceable author statement///0005737 // cytoplasm // inferred from electronic annotation///0005793 // endoplasmic reticulum-Golgi intermediate compartment // inferred from direct assay///0005794 // Golgi apparatus // inferred from direct assay///0015630 // microtubule cytoskeleton // inferred from direct assay///0016020 // membrane // inferred from electronic ann…	0003677 // DNA binding // inferred from electronic annotation///0005509 // calcium ion binding // inferred from electronic annotation///0046872 // metal ion binding // inferred from electronic annotation	chr19:49404040-49426525 (+) // 94.42 // q13.33
200705_s_at	-1.13288	-0.179992	1.13288	down	EEF1B2///SNORA41	eukaryotic translation elongation factor 1 beta 2///small nucleolar RNA, H/ACA box 41	1933///619569	0006412 // translation // traceable author statement///0006414 // translational elongation // non-traceable author statement///0006414 // translational elongation // traceable author statement///0010467 // gene expression // traceable author statement///0044267 // cellular protein metabolic process // traceable author statement	0005829 // cytosol // traceable author statement///0005853 // eukaryotic translation elongation factor 1 complex // non-traceable author statement	0003746 // translation elongation factor activity // non-traceable author statement///0005515 // protein binding // inferred from physical interaction	chr2:207024468-207027652 (+) // 99.38 // q33.3
200709_at	1.12499	0.16991	1.12499	up	FKBP1A	FK506 binding protein 1A, 12kDa	2280	0000413 // protein peptidyl-prolyl isomerization // inferred from direct assay///0000413 // protein peptidyl-prolyl isomerization // traceable author statement///0003007 // heart morphogenesis // inferred from sequence or structural similarity///0006457 // protein folding // non-traceable author statement///0006458 // 'de novo' protein folding // traceable author statement///0007179 // transformi…	0005737 // cytoplasm // inferred from direct assay///0005829 // cytosol // inferred from direct assay///0005829 // cytosol // traceable author statement///0014802 // terminal cisterna // inferred from sequence or structural similarity///0016020 // membrane // inferred from direct assay///0030018 // Z disc // inferred from direct assay///0030424 // axon // not recorded///0033017 // sarcoplasmic re…	0003755 // peptidyl-prolyl cis-trans isomerase activity // inferred from direct assay///0003755 // peptidyl-prolyl cis-trans isomerase activity // traceable author statement///0004871 // signal transducer activity // inferred from mutant phenotype///0005024 // transforming growth factor beta-activated receptor activity // traceable author statement///0005160 // transforming growth factor beta rec…	chr6:63921392-63922915 (+) // 91.71 // q12///chr20:1349632-1373711 (-) // 95.56 // p13
200742_s_at	1.15651	0.209783	1.15651	up	TPP1	tripeptidyl peptidase I	1200	0006508 // proteolysis // inferred from mutant phenotype///0006629 // lipid metabolic process // traceable author statement///0006987 // activation of signaling protein activity involved in unfolded protein response // traceable author statement///0007040 // lysosome organization // inferred from sequence or structural similarity///0007399 // nervous system development // inferred from mutant phe…	0005739 // mitochondrion // inferred from electronic annotation///0005764 // lysosome // inferred from direct assay///0005764 // lysosome // inferred from mutant phenotype///0042470 // melanosome // inferred from electronic annotation///0043202 // lysosomal lumen // traceable author statement	0004175 // endopeptidase activity // inferred from direct assay///0004175 // endopeptidase activity // inferred from mutant phenotype///0004252 // serine-type endopeptidase activity // inferred from electronic annotation///0005515 // protein binding // inferred from physical interaction///0008233 // peptidase activity // inferred from mutant phenotype///0008236 // serine-type peptidase activity /…	chr11:6634073-6640663 (-) // 74.14 // p15.4
200743_s_at	1.12989	0.176177	1.12989	up	TPP1	tripeptidyl peptidase I	1200	0006508 // proteolysis // inferred from mutant phenotype///0006629 // lipid metabolic process // traceable author statement///0006987 // activation of signaling protein activity involved in unfolded protein response // traceable author statement///0007040 // lysosome organization // inferred from sequence or structural similarity///0007399 // nervous system development // inferred from mutant phe…	0005739 // mitochondrion // inferred from electronic annotation///0005764 // lysosome // inferred from direct assay///0005764 // lysosome // inferred from mutant phenotype///0042470 // melanosome // inferred from electronic annotation///0043202 // lysosomal lumen // traceable author statement	0004175 // endopeptidase activity // inferred from direct assay///0004175 // endopeptidase activity // inferred from mutant phenotype///0004252 // serine-type endopeptidase activity // inferred from electronic annotation///0005515 // protein binding // inferred from physical interaction///0008233 // peptidase activity // inferred from mutant phenotype///0008236 // serine-type peptidase activity /…	chr11:6634073-6640660 (-) // 75.19 // p15.4
200762_at	1.22654	0.2946	1.22654	up	DPYSL2	dihydropyrimidinase-like 2	1808	0001975 // response to amphetamine // inferred from electronic annotation///0006139 // nucleobase-containing compound metabolic process // traceable author statement///0006208 // pyrimidine nucleobase catabolic process // inferred from electronic annotation///0007010 // cytoskeleton organization // inferred from sequence or structural similarity///0007165 // signal transduction // traceable autho…	0005737 // cytoplasm // inferred from electronic annotation///0005739 // mitochondrion // inferred from electronic annotation///0005829 // cytosol // traceable author statement///0030424 // axon // inferred from electronic annotation///0030425 // dendrite // inferred from electronic annotation///0030426 // growth cone // inferred from electronic annotation///0043005 // neuron projection // inferr…	0004157 // dihydropyrimidinase activity // traceable author statement///0005515 // protein binding // inferred from physical interaction///0016787 // hydrolase activity // inferred from electronic annotation///0016810 // hydrolase activity, acting on carbon-nitrogen (but not peptide) bonds // inferred from electronic annotation///0016812 // hydrolase activity, acting on carbon-nitrogen (but not p…	chr8:26435455-26515690 (+) // 77.38 // p21.2
200764_s_at	1.1161	0.15847	1.1161	up	CTNNA1	catenin (cadherin-associated protein), alpha 1, 102kDa	1495	0001541 // ovarian follicle development // inferred from electronic annotation///0007155 // cell adhesion // inferred from electronic annotation///0007163 // establishment or maintenance of cell polarity // inferred from electronic annotation///0007406 // negative regulation of neuroblast proliferation // inferred from electronic annotation///0007568 // aging // inferred from electronic annotatio…	0001669 // acrosomal vesicle // inferred from electronic annotation///0005737 // cytoplasm // inferred from electronic annotation///0005829 // cytosol // traceable author statement///0005856 // cytoskeleton // inferred from electronic annotation///0005886 // plasma membrane // traceable author statement///0005911 // cell-cell junction // inferred from direct assay///0005912 // adherens junction /…	0005198 // structural molecule activity // inferred from electronic annotation///0005515 // protein binding // inferred from physical interaction///0008013 // beta-catenin binding // inferred from physical interaction///0017166 // vinculin binding // inferred from physical interaction///0042043 // neurexin family protein binding // inferred from electronic annotation///0045295 // gamma-catenin bi…	chr5:138089126-138271349 (+) // 96.95 // q31.2
200765_x_at	1.13596	0.183918	1.13596	up	CTNNA1	catenin (cadherin-associated protein), alpha 1, 102kDa	1495	0001541 // ovarian follicle development // inferred from electronic annotation///0007155 // cell adhesion // inferred from electronic annotation///0007163 // establishment or maintenance of cell polarity // inferred from electronic annotation///0007406 // negative regulation of neuroblast proliferation // inferred from electronic annotation///0007568 // aging // inferred from electronic annotatio…	0001669 // acrosomal vesicle // inferred from electronic annotation///0005737 // cytoplasm // inferred from electronic annotation///0005829 // cytosol // traceable author statement///0005856 // cytoskeleton // inferred from electronic annotation///0005886 // plasma membrane // traceable author statement///0005911 // cell-cell junction // inferred from direct assay///0005912 // adherens junction /…	0005198 // structural molecule activity // inferred from electronic annotation///0005515 // protein binding // inferred from physical interaction///0008013 // beta-catenin binding // inferred from physical interaction///0017166 // vinculin binding // inferred from physical interaction///0042043 // neurexin family protein binding // inferred from electronic annotation///0045295 // gamma-catenin bi…	chr5:138117610-138270520 (+) // 98.58 // q31.2
200766_at	1.13598	0.183934	1.13598	up	CTSD	cathepsin D	1509	0000045 // autophagic vacuole assembly // inferred from electronic annotation///0006508 // proteolysis // inferred from electronic annotation///0008219 // cell death // inferred from electronic annotation///0019886 // antigen processing and presentation of exogenous peptide antigen via MHC class II // traceable author statement///0022617 // extracellular matrix disassembly // traceable author sta…	0005576 // extracellular region // non-traceable author statement///0005576 // extracellular region // traceable author statement///0005615 // extracellular space // inferred from direct assay///0005615 // extracellular space // inferred from sequence or structural similarity///0005739 // mitochondrion // inferred from electronic annotation///0005764 // lysosome // inferred from direct assay///00…	0004190 // aspartic-type endopeptidase activity // inferred from electronic annotation///0005515 // protein binding // inferred from physical interaction///0008233 // peptidase activity // inferred from electronic annotation///0016787 // hydrolase activity // inferred from electronic annotation	chr11:1773984-1785091 (-) // 99.95 // p15.5
200887_s_at	1.21216	0.277574	1.21216	up	STAT1	signal transducer and activator of transcription 1, 91kDa	6772	0000122 // negative regulation of transcription from RNA polymerase II promoter // inferred from sequence or structural similarity///0001937 // negative regulation of endothelial cell proliferation // inferred from mutant phenotype///0002053 // positive regulation of mesenchymal cell proliferation // inferred from sequence or structural similarity///0003340 // negative regulation of mesenchymal t…	0000790 // nuclear chromatin // inferred from direct assay///0005634 // nucleus // inferred from direct assay///0005654 // nucleoplasm // traceable author statement///0005730 // nucleolus // inferred from direct assay///0005737 // cytoplasm // inferred from direct assay///0005829 // cytosol // traceable author statement///0030424 // axon // inferred from sequence or structural similarity///003042…	0000978 // RNA polymerase II core promoter proximal region sequence-specific DNA binding // inferred from direct assay///0000979 // RNA polymerase II core promoter sequence-specific DNA binding // inferred from direct assay///0000983 // RNA polymerase II core promoter sequence-specific DNA binding transcription factor activity // inferred from direct assay///0003677 // DNA binding // inferred fro…	chr2:191833875-191878405 (-) // 98.93 // q32.2
200923_at	1.29301	0.370737	1.29301	up	LGALS3BP	lectin, galactoside-binding, soluble, 3 binding protein	3959	0006968 // cellular defense response // traceable author statement///0007155 // cell adhesion // inferred from electronic annotation///0007165 // signal transduction // traceable author statement	0005576 // extracellular region // inferred from electronic annotation///0005578 // proteinaceous extracellular matrix // inferred from electronic annotation///0005615 // extracellular space // traceable author statement///0016020 // membrane // inferred from electronic annotation///0031012 // extracellular matrix // inferred from direct assay///0070062 // extracellular vesicular exosome // infer…	0005044 // scavenger receptor activity // inferred from electronic annotation///0005515 // protein binding // inferred from electronic annotation	chr17:76967336-76976061 (-) // 99.91 // q25.3
200937_s_at	-1.12166	-0.165637	1.12166	down	RPL5///SNORD21	ribosomal protein L5///small nucleolar RNA, C/D box 21	6083///6125	0000184 // nuclear-transcribed mRNA catabolic process, nonsense-mediated decay // traceable author statement///0006364 // rRNA processing // inferred from mutant phenotype///0006412 // translation // non-traceable author statement///0006412 // translation // traceable author statement///0006413 // translational initiation // traceable author statement///0006414 // translational elongation // trac…	0005622 // intracellular // inferred from electronic annotation///0005634 // nucleus // inferred from direct assay///0005730 // nucleolus // inferred from electronic annotation///0005737 // cytoplasm // inferred from electronic annotation///0005829 // cytosol // traceable author statement///0005840 // ribosome // inferred from electronic annotation///0022625 // cytosolic large ribosomal subunit /…	0003723 // RNA binding // traceable author statement///0003735 // structural constituent of ribosome // non-traceable author statement///0005515 // protein binding // inferred from physical interaction///0008097 // 5S rRNA binding // inferred from electronic annotation///0019843 // rRNA binding // inferred from electronic annotation	chr1:93297640-93307480 (+) // 99.19 // p22.1
200986_at	1.61129	0.688215	1.61129	up	SERPING1	serpin peptidase inhibitor, clade G (C1 inhibitor), member 1	710	0001869 // negative regulation of complement activation, lectin pathway // inferred from direct assay///0002576 // platelet degranulation // traceable author statement///0006508 // proteolysis // inferred from electronic annotation///0006958 // complement activation, classical pathway // inferred from electronic annotation///0007596 // blood coagulation // traceable author statement///0007597 // …	0005576 // extracellular region // non-traceable author statement///0005576 // extracellular region // traceable author statement///0005615 // extracellular space // not recorded///0031093 // platelet alpha granule lumen // traceable author statement	0004867 // serine-type endopeptidase inhibitor activity // inferred from direct assay///0005515 // protein binding // inferred from physical interaction///0008233 // peptidase activity // inferred from electronic annotation///0030414 // peptidase inhibitor activity // inferred from electronic annotation	chr11:57365157-57382319 (+) // 91.51 // q12.1
201030_x_at	-1.10238	-0.14062	1.10238	down	LDHB	lactate dehydrogenase B	3945	0005975 // carbohydrate metabolic process // inferred from electronic annotation///0006089 // lactate metabolic process // inferred from electronic annotation///0006090 // pyruvate metabolic process // traceable author statement///0006096 // glycolysis // inferred from electronic annotation///0019674 // NAD metabolic process // inferred from electronic annotation///0044237 // cellular metabolic p…	0005737 // cytoplasm // traceable author statement///0005739 // mitochondrion // inferred from electronic annotation///0005829 // cytosol // traceable author statement	0000166 // nucleotide binding // inferred from electronic annotation///0003824 // catalytic activity // inferred from electronic annotation///0004457 // lactate dehydrogenase activity // inferred from electronic annotation///0004459 // L-lactate dehydrogenase activity // inferred from electronic annotation///0005515 // protein binding // inferred from electronic annotation///0016491 // oxidoreduc…	chr12:21788275-21810762 (-) // 99.92 // p12.1
201061_s_at	1.10558	0.144806	1.10558	up	STOM	stomatin	2040	0051260 // protein homooligomerization // inferred from direct assay	0005737 // cytoplasm // inferred from direct assay///0005856 // cytoskeleton // inferred from direct assay///0005886 // plasma membrane // inferred from electronic annotation///0005887 // integral to plasma membrane // inferred from direct assay///0016020 // membrane // inferred from electronic annotation///0042470 // melanosome // inferred from electronic annotation///0045121 // membrane raft //…	0005515 // protein binding // inferred from electronic annotation	chr9:124101356-124132483 (-) // 86.52 // q33.2
201162_at	1.1019	0.139997	1.1019	up	IGFBP7	insulin-like growth factor binding protein 7	3490	0001558 // regulation of cell growth // inferred from electronic annotation///0007155 // cell adhesion // inferred from direct assay///0008285 // negative regulation of cell proliferation // traceable author statement///0009451 // RNA modification // inferred from electronic annotation///0048839 // inner ear development // inferred from electronic annotation	0005576 // extracellular region // inferred from electronic annotation///0005615 // extracellular space // inferred from direct assay///0031012 // extracellular matrix // inferred from direct assay	0005515 // protein binding // inferred from physical interaction///0005520 // insulin-like growth factor binding // inferred from electronic annotation///0019838 // growth factor binding // inferred from electronic annotation	chr4:57897245-57976539 (-) // 98.58 // q12
201163_s_at	1.17023	0.226791	1.17023	up	IGFBP7	insulin-like growth factor binding protein 7	3490	0001558 // regulation of cell growth // inferred from electronic annotation///0007155 // cell adhesion // inferred from direct assay///0008285 // negative regulation of cell proliferation // traceable author statement///0009451 // RNA modification // inferred from electronic annotation///0048839 // inner ear development // inferred from electronic annotation	0005576 // extracellular region // inferred from electronic annotation///0005615 // extracellular space // inferred from direct assay///0031012 // extracellular matrix // inferred from direct assay	0005515 // protein binding // inferred from physical interaction///0005520 // insulin-like growth factor binding // inferred from electronic annotation///0019838 // growth factor binding // inferred from electronic annotation	chr4:57897245-57976539 (-) // 98.58 // q12
201202_at	1.14862	0.199899	1.14862	up	PCNA	proliferating cell nuclear antigen	5111	0000077 // DNA damage checkpoint // inferred from electronic annotation///0000082 // G1/S transition of mitotic cell cycle // traceable author statement///0000083 // regulation of transcription involved in G1/S phase of mitotic cell cycle // traceable author statement///0000084 // S phase of mitotic cell cycle // traceable author statement///0000278 // mitotic cell cycle // traceable author state…	0005634 // nucleus // inferred from direct assay///0005654 // nucleoplasm // traceable author statement///0005663 // DNA replication factor C complex // traceable author statement///0005730 // nucleolus // inferred from direct assay///0005737 // cytoplasm // inferred from direct assay///0015630 // microtubule cytoskeleton // inferred from direct assay///0030896 // checkpoint clamp complex // infe…	0000701 // purine-specific mismatch base pair DNA N-glycosylase activity // inferred from direct assay///0003677 // DNA binding // inferred from electronic annotation///0005515 // protein binding // inferred from physical interaction///0030337 // DNA polymerase processivity factor activity // inferred from electronic annotation///0030971 // receptor tyrosine kinase binding // inferred from physic…	chr20:5095602-5100562 (-) // 99.59 // p13
201236_s_at	-1.1147	-0.156653	1.1147	down	BTG2	BTG family, member 2	7832	0006281 // DNA repair // traceable author statement///0006351 // transcription, DNA-dependent // inferred from electronic annotation///0006355 // regulation of transcription, DNA-dependent // inferred from electronic annotation///0006479 // protein methylation // inferred from electronic annotation///0006974 // response to DNA damage stimulus // inferred from direct assay///0008285 // negative re…		0001077 // RNA polymerase II core promoter proximal region sequence-specific DNA binding transcription factor activity involved in positive regulation of transcription // inferred from electronic annotation///0005515 // protein binding // inferred from physical interaction	chr1:203274663-203278727 (+) // 98.71 // q32.1
201301_s_at	1.27853	0.354489	1.27853	up	ANXA4	annexin A4	307	0007165 // signal transduction // traceable author statement///0043066 // negative regulation of apoptotic process // traceable author statement///0050819 // negative regulation of coagulation // inferred from electronic annotation	0005737 // cytoplasm // traceable author statement	0004859 // phospholipase inhibitor activity // non-traceable author statement///0005509 // calcium ion binding // non-traceable author statement///0005544 // calcium-dependent phospholipid binding // inferred from direct assay///0005544 // calcium-dependent phospholipid binding // non-traceable author statement	chr2:69969223-70052774 (+) // 98.08 // p13.3
201302_at	1.30197	0.380696	1.30197	up	ANXA4	annexin A4	307	0007165 // signal transduction // traceable author statement///0043066 // negative regulation of apoptotic process // traceable author statement///0050819 // negative regulation of coagulation // inferred from electronic annotation	0005737 // cytoplasm // traceable author statement	0004859 // phospholipase inhibitor activity // non-traceable author statement///0005509 // calcium ion binding // non-traceable author statement///0005544 // calcium-dependent phospholipid binding // inferred from direct assay///0005544 // calcium-dependent phospholipid binding // non-traceable author statement	chr2:70008650-70053591 (+) // 98.69 // p13.3
201315_x_at	1.27311	0.348355	1.27311	up	IFITM2	interferon induced transmembrane protein 2	10581	0006955 // immune response // traceable author statement///0009607 // response to biotic stimulus // inferred from electronic annotation///0009615 // response to virus // inferred from direct assay///0019221 // cytokine-mediated signaling pathway // traceable author statement///0034341 // response to interferon-gamma // inferred from direct assay///0035455 // response to interferon-alpha // infer…	0005886 // plasma membrane // traceable author statement///0016020 // membrane // inferred from electronic annotation///0016021 // integral to membrane // inferred from electronic annotation		chr11:307914-309392 (+) // 98.45 // p15.5
201422_at	1.18118	0.240231	1.18118	up	IFI30///PIK3R2	interferon, gamma-inducible protein 30///phosphoinositide-3-kinase, regulatory subunit 2 (beta)	5296///10437	0006644 // phospholipid metabolic process // traceable author statement///0006661 // phosphatidylinositol biosynthetic process // traceable author statement///0007173 // epidermal growth factor receptor signaling pathway // traceable author statement///0007264 // small GTPase mediated signal transduction // traceable author statement///0007596 // blood coagulation // traceable author statement///…	0005576 // extracellular region // inferred from electronic annotation///0005764 // lysosome // inferred from direct assay///0005829 // cytosol // traceable author statement///0005886 // plasma membrane // inferred from direct assay///0005942 // phosphatidylinositol 3-kinase complex // inferred from electronic annotation///0030054 // cell junction // inferred from direct assay///0043202 // lysoso…	0005515 // protein binding // inferred from physical interaction///0016303 // 1-phosphatidylinositol-3-kinase activity // inferred from sequence or structural similarity///0016491 // oxidoreductase activity // inferred from electronic annotation///0016667 // oxidoreductase activity, acting on a sulfur group of donors // inferred from mutant phenotype///0030971 // receptor tyrosine kinase binding …	chr19:18284624-18288923 (+) // 90.7 // p13.11
201487_at	1.16216	0.216814	1.16216	up	CTSC	cathepsin C	1075	0001913 // T cell mediated cytotoxicity // inferred from electronic annotation///0006508 // proteolysis // inferred from direct assay///0006955 // immune response // traceable author statement///0007568 // aging // inferred from electronic annotation///0010033 // response to organic substance // inferred from electronic annotation	0005764 // lysosome // traceable author statement///0005783 // endoplasmic reticulum // inferred from electronic annotation///0005794 // Golgi apparatus // inferred from electronic annotation	0004252 // serine-type endopeptidase activity // inferred from electronic annotation///0005515 // protein binding // inferred from physical interaction///0008233 // peptidase activity // inferred from electronic annotation///0008234 // cysteine-type peptidase activity // inferred from direct assay///0016787 // hydrolase activity // inferred from electronic annotation///0031404 // chloride ion bin…	chr11:88026760-88070873 (-) // 98.37 // q14.2
201494_at	1.13434	0.181848	1.13434	up	PRCP	prolylcarboxypeptidase (angiotensinase C)	5547	0006508 // proteolysis // inferred from electronic annotation///0007596 // blood coagulation // traceable author statement///0007597 // blood coagulation, intrinsic pathway // traceable author statement	0005764 // lysosome // inferred from electronic annotation///0005886 // plasma membrane // traceable author statement	0004180 // carboxypeptidase activity // inferred from electronic annotation///0004185 // serine-type carboxypeptidase activity // traceable author statement///0005515 // protein binding // inferred from physical interaction///0008233 // peptidase activity // inferred from electronic annotation///0008236 // serine-type peptidase activity // inferred from electronic annotation///0016787 // hydrolas…	chr11:82535409-82611473 (-) // 99.61 // q14.1
201601_x_at	1.26169	0.335353	1.26169	up	IFITM1///IFITM2	interferon induced transmembrane protein 1///interferon induced transmembrane protein 2	8519///10581	0001503 // ossification // inferred from electronic annotation///0006955 // immune response // traceable author statement///0007166 // cell surface receptor signaling pathway // traceable author statement///0008285 // negative regulation of cell proliferation // inferred from mutant phenotype///0009607 // response to biotic stimulus // inferred from electronic annotation///0009615 // response to …	0005886 // plasma membrane // traceable author statement///0016020 // membrane // inferred from electronic annotation///0016021 // integral to membrane // inferred from electronic annotation	0005057 // receptor signaling protein activity // traceable author statement///0005515 // protein binding // inferred from physical interaction	chr11:314061-315272 (+) // 98.92 // p15.5
201641_at	1.20704	0.271468	1.20704	up	BST2	bone marrow stromal cell antigen 2	684	0002737 // negative regulation of plasmacytoid dendritic cell cytokine production // inferred from direct assay///0006959 // humoral immune response // traceable author statement///0007165 // signal transduction // inferred from mutant phenotype///0007267 // cell-cell signaling // traceable author statement///0007275 // multicellular organismal development // traceable author statement///0008283 …	0005622 // intracellular // inferred from electronic annotation///0005737 // cytoplasm // inferred from direct assay///0005768 // endosome // inferred from electronic annotation///0005770 // late endosome // inferred from electronic annotation///0005794 // Golgi apparatus // inferred from electronic annotation///0005886 // plasma membrane // inferred from direct assay///0005887 // integral to pla…	0004871 // signal transducer activity // inferred from mutant phenotype///0005515 // protein binding // inferred from physical interaction///0008191 // metalloendopeptidase inhibitor activity // inferred from direct assay///0042803 // protein homodimerization activity // inferred from physical interaction	chr19:17513755-17516384 (-) // 95.32 // p13.11
201646_at	1.13046	0.176915	1.13046	up	SCARB2	scavenger receptor class B, member 2	950	0006622 // protein targeting to lysosome // inferred from mutant phenotype///0007155 // cell adhesion // inferred from electronic annotation	0005764 // lysosome // inferred from electronic annotation///0005765 // lysosomal membrane // inferred from sequence or structural similarity///0005887 // integral to plasma membrane // traceable author statement///0016020 // membrane // traceable author statement///0016021 // integral to membrane // inferred from electronic annotation///0043202 // lysosomal lumen // inferred from sequence or str…	0004872 // receptor activity // inferred from electronic annotation///0005515 // protein binding // inferred from physical interaction///0019899 // enzyme binding // inferred from physical interaction	chr4:77080395-77135011 (-) // 92.91 // q21.1
201649_at	1.31511	0.395181	1.31511	up	UBE2L6	ubiquitin-conjugating enzyme E2L 6	9246	0006464 // cellular protein modification process // traceable author statement///0016567 // protein ubiquitination // inferred from electronic annotation///0019221 // cytokine-mediated signaling pathway // traceable author statement///0019941 // modification-dependent protein catabolic process // inferred from electronic annotation///0032020 // ISG15-protein conjugation // inferred from electroni…	0005829 // cytosol // traceable author statement	0004842 // ubiquitin-protein ligase activity // inferred from electronic annotation///0005515 // protein binding // inferred from physical interaction///0005524 // ATP binding // inferred from electronic annotation///0016874 // ligase activity // inferred from electronic annotation///0016881 // acid-amino acid ligase activity // inferred from electronic annotation///0019787 // small conjugating p…	chr11:57319136-57335131 (-) // 98.28 // q12.1
201743_at	1.2144	0.280245	1.2144	up	CD14	CD14 molecule	929	0002224 // toll-like receptor signaling pathway // traceable author statement///0002237 // response to molecule of bacterial origin // inferred from electronic annotation///0002755 // MyD88-dependent toll-like receptor signaling pathway // traceable author statement///0002756 // MyD88-independent toll-like receptor signaling pathway // traceable author statement///0006909 // phagocytosis // trace…	0005576 // extracellular region // traceable author statement///0005615 // extracellular space // inferred from electronic annotation///0005886 // plasma membrane // traceable author statement///0009986 // cell surface // inferred from electronic annotation///0010008 // endosome membrane // traceable author statement///0016020 // membrane // inferred from electronic annotation///0031225 // anchor…	0001530 // lipopolysaccharide binding // inferred from direct assay///0001847 // opsonin receptor activity // traceable author statement///0005515 // protein binding // inferred from electronic annotation///0005515 // protein binding // inferred from physical interaction///0016019 // peptidoglycan receptor activity // traceable author statement///0070891 // lipoteichoic acid binding // inferred f…	chr5:140011320-140012772 (-) // 99.34 // q31.3
201761_at	1.16073	0.21503	1.16073	up	MTHFD2	methylenetetrahydrofolate dehydrogenase (NADP+ dependent) 2, methenyltetrahydrofolate cyclohydrolase	10797	0006730 // one-carbon metabolic process // not recorded///0008152 // metabolic process // inferred from electronic annotation///0009396 // folic acid-containing compound biosynthetic process // inferred from electronic annotation///0009408 // response to heat // inferred from electronic annotation///0046653 // tetrahydrofolate metabolic process // inferred from direct assay///0055114 // oxidation…	0005739 // mitochondrion // not recorded///0005739 // mitochondrion // inferred from sequence or structural similarity///0005829 // cytosol // not recorded	0000166 // nucleotide binding // inferred from electronic annotation///0000287 // magnesium ion binding // inferred from direct assay///0003824 // catalytic activity // inferred from electronic annotation///0004329 // formate-tetrahydrofolate ligase activity // not recorded///0004477 // methenyltetrahydrofolate cyclohydrolase activity // not recorded///0004477 // methenyltetrahydrofolate cyclohyd…	chr2:74425711-74442412 (+) // 99.86 // p13.1
201762_s_at	1.24632	0.317674	1.24632	up	PSME2	proteasome (prosome, macropain) activator subunit 2 (PA28 beta)	5721	0000075 // cell cycle checkpoint // traceable author statement///0000082 // G1/S transition of mitotic cell cycle // traceable author statement///0000084 // S phase of mitotic cell cycle // traceable author statement///0000209 // protein polyubiquitination // traceable author statement///0000278 // mitotic cell cycle // traceable author statement///0002474 // antigen processing and presentation o…	0000502 // proteasome complex // traceable author statement///0005654 // nucleoplasm // traceable author statement///0005829 // cytosol // traceable author statement///0008537 // proteasome activator complex // inferred from electronic annotation		chr14:24612574-24615854 (-) // 99.52 // q12
201798_s_at	1.29525	0.373235	1.29525	up	MYOF	myoferlin	26509	0001778 // plasma membrane repair // inferred from sequence or structural similarity///0006936 // muscle contraction // traceable author statement///0008015 // blood circulation // traceable author statement///0030947 // regulation of vascular endothelial growth factor receptor signaling pathway // inferred from electronic annotation///0034605 // cellular response to heat // inferred from electro…	0005634 // nucleus // inferred from electronic annotation///0005635 // nuclear envelope // traceable author statement///0005886 // plasma membrane // inferred from direct assay///0005901 // caveola // inferred from sequence or structural similarity///0016020 // membrane // inferred from electronic annotation///0016021 // integral to membrane // inferred from electronic annotation///0030659 // cyt…	0005515 // protein binding // inferred from electronic annotation///0005543 // phospholipid binding // inferred from direct assay///0005543 // phospholipid binding // inferred from sequence or structural similarity	chr10:95066186-95242039 (-) // 99.52 // q23.33
201897_s_at	1.10561	0.144843	1.10561	up	CKS1B	CDC28 protein kinase regulatory subunit 1B	1163	0000079 // regulation of cyclin-dependent protein serine/threonine kinase activity // traceable author statement///0000080 // G1 phase of mitotic cell cycle // traceable author statement///0000082 // G1/S transition of mitotic cell cycle // traceable author statement///0000084 // S phase of mitotic cell cycle // traceable author statement///0000278 // mitotic cell cycle // traceable author statem…	0005654 // nucleoplasm // traceable author statement	0005515 // protein binding // inferred from physical interaction///0016301 // kinase activity // inferred from electronic annotation///0016538 // cyclin-dependent protein serine/threonine kinase regulator activity // inferred from electronic annotation	chr1:154947213-154951722 (+) // 99.86 // q21.3///chr10:29986863-29987572 (+) // 98.05 // p11.23///chr11:82920432-82921148 (+) // 95.26 // q14.1///chr14:96689436-96690153 (+) // 95.82 // q32.2///chrX:30635567-30636278 (+) // 96.65 // p21.2///chr5:61807600-61808309 (-) // 96.79 // q12.1///chr8:81556698-81557415 (-) // 98.05 // q21.13
201923_at	1.13436	0.181877	1.13436	up	PRDX4	peroxiredoxin 4	10549	0007252 // I-kappaB phosphorylation // traceable author statement///0055114 // oxidation-reduction process // inferred from electronic annotation///0072593 // reactive oxygen species metabolic process // inferred from electronic annotation	0005576 // extracellular region // inferred from electronic annotation///0005615 // extracellular space // inferred from electronic annotation///0005737 // cytoplasm // inferred from electronic annotation///0005739 // mitochondrion // inferred from electronic annotation	0004601 // peroxidase activity // inferred from electronic annotation///0005515 // protein binding // inferred from physical interaction///0008379 // thioredoxin peroxidase activity // traceable author statement///0016209 // antioxidant activity // inferred from electronic annotation///0016491 // oxidoreductase activity // inferred from electronic annotation///0051920 // peroxiredoxin activity //…	chrX:23685644-23704514 (+) // 96.2 // p22.11
201944_at	1.12562	0.170723	1.12562	up	HEXB	hexosaminidase B (beta polypeptide)	3074	0001501 // skeletal system development // inferred from electronic annotation///0005975 // carbohydrate metabolic process // traceable author statement///0006044 // N-acetylglucosamine metabolic process // inferred from electronic annotation///0006644 // phospholipid metabolic process // traceable author statement///0006665 // sphingolipid metabolic process // traceable author statement///0006687…	0001669 // acrosomal vesicle // inferred from electronic annotation///0005764 // lysosome // inferred from electronic annotation///0016020 // membrane // inferred from electronic annotation///0043202 // lysosomal lumen // traceable author statement	0003824 // catalytic activity // inferred from electronic annotation///0004553 // hydrolase activity, hydrolyzing O-glycosyl compounds // inferred from electronic annotation///0004563 // beta-N-acetylhexosaminidase activity // inferred from electronic annotation///0015929 // hexosaminidase activity // inferred from electronic annotation///0016231 // beta-N-acetylglucosaminidase activity // inferr…	chr5:73981010-74017113 (+) // 99.95 // q13.3
202085_at	1.14607	0.196689	1.14607	up	TJP2	tight junction protein 2	9414	0006915 // apoptotic process // traceable author statement///0006921 // cellular component disassembly involved in execution phase of apoptosis // traceable author statement///0035329 // hippo signaling cascade // traceable author statement	0005634 // nucleus // inferred from electronic annotation///0005654 // nucleoplasm // traceable author statement///0005737 // cytoplasm // inferred from direct assay///0005829 // cytosol // traceable author statement///0005886 // plasma membrane // inferred from direct assay///0005886 // plasma membrane // traceable author statement///0005912 // adherens junction // inferred from electronic annot…	0004385 // guanylate kinase activity // traceable author statement///0005515 // protein binding // inferred from physical interaction	chr9:71789209-71870118 (+) // 99.58 // q21.11
202086_at	1.47769	0.563341	1.47769	up	MX1	myxovirus (influenza virus) resistance 1, interferon-inducible protein p78 (mouse)	4599	0006184 // GTP catabolic process // inferred from electronic annotation///0006915 // apoptotic process // traceable author statement///0006917 // induction of apoptosis // traceable author statement///0006952 // defense response // traceable author statement///0007165 // signal transduction // traceable author statement///0009615 // response to virus // inferred from mutant phenotype///0019221 //…	0005634 // nucleus // inferred from electronic annotation///0005737 // cytoplasm // inferred from direct assay///0005783 // endoplasmic reticulum // inferred from electronic annotation///0005789 // endoplasmic reticulum membrane // inferred from electronic annotation///0005829 // cytosol // inferred from direct assay///0005829 // cytosol // traceable author statement///0016020 // membrane // infe…	0000166 // nucleotide binding // inferred from electronic annotation///0003924 // GTPase activity // inferred from electronic annotation///0005515 // protein binding // inferred from physical interaction///0005525 // GTP binding // inferred from electronic annotation	chr21:42798153-42831136 (+) // 97.17 // q22.3
202087_s_at	1.2373	0.307199	1.2373	up	CTSL1	cathepsin L1	1514	0002224 // toll-like receptor signaling pathway // traceable author statement///0002250 // adaptive immune response // inferred from expression pattern///0006508 // proteolysis // inferred from direct assay///0019882 // antigen processing and presentation // traceable author statement///0019886 // antigen processing and presentation of exogenous peptide antigen via MHC class II // traceable autho…	0005576 // extracellular region // non-traceable author statement///0005576 // extracellular region // traceable author statement///0005634 // nucleus // traceable author statement///0005764 // lysosome // inferred from direct assay///0005764 // lysosome // non-traceable author statement///0036021 // endolysosome lumen // traceable author statement///0043202 // lysosomal lumen // traceable author…	0004197 // cysteine-type endopeptidase activity // inferred from direct assay///0005515 // protein binding // inferred from physical interaction///0008233 // peptidase activity // inferred from electronic annotation///0008234 // cysteine-type peptidase activity // inferred from direct assay///0016787 // hydrolase activity // inferred from electronic annotation///0042393 // histone binding // infe…	chr9:90341033-90346307 (+) // 100.0 // q21.33
202145_at	1.38754	0.472525	1.38754	up	LY6E	lymphocyte antigen 6 complex, locus E	4061	0001701 // in utero embryonic development // inferred from electronic annotation///0007166 // cell surface receptor signaling pathway // traceable author statement///0030325 // adrenal gland development // inferred from electronic annotation///0035265 // organ growth // inferred from electronic annotation///0042415 // norepinephrine metabolic process // inferred from electronic annotation///00482…	0005886 // plasma membrane // inferred from electronic annotation///0005887 // integral to plasma membrane // traceable author statement///0016020 // membrane // inferred from electronic annotation///0031225 // anchored to membrane // inferred from electronic annotation		chr8:144099930-144103824 (+) // 99.39 // q24.3
202180_s_at	1.10809	0.148069	1.10809	up	MVP	major vault protein	9961	0006810 // transport // inferred from electronic annotation///0008283 // cell proliferation // inferred from electronic annotation///0015031 // protein transport // inferred from electronic annotation///0023057 // negative regulation of signaling // inferred from direct assay///0031953 // negative regulation of protein autophosphorylation // inferred from direct assay///0038127 // ERBB signaling …	0005634 // nucleus // inferred from direct assay///0005643 // nuclear pore // inferred from electronic annotation///0005737 // cytoplasm // inferred from direct assay///0005856 // cytoskeleton // inferred from direct assay///0030529 // ribonucleoprotein complex // inferred from electronic annotation///0048471 // perinuclear region of cytoplasm // inferred from direct assay///0070062 // extracellu…	0005515 // protein binding // inferred from physical interaction///0019901 // protein kinase binding // inferred from physical interaction///0019903 // protein phosphatase binding // inferred from direct assay	chr16:29831787-29859342 (+) // 99.19 // p11.2
202269_x_at	1.2736	0.34891	1.2736	up	GBP1	guanylate binding protein 1, interferon-inducible	2633	0006184 // GTP catabolic process // inferred from electronic annotation///0019221 // cytokine-mediated signaling pathway // traceable author statement///0051607 // defense response to virus // inferred from electronic annotation///0060333 // interferon-gamma-mediated signaling pathway // traceable author statement	0000139 // Golgi membrane // inferred from electronic annotation///0005576 // extracellular region // inferred from electronic annotation///0005737 // cytoplasm // inferred from electronic annotation///0005794 // Golgi apparatus // inferred from electronic annotation///0005829 // cytosol // traceable author statement///0016020 // membrane // inferred from electronic annotation	0000166 // nucleotide binding // inferred from electronic annotation///0003924 // GTPase activity // inferred from electronic annotation///0005525 // GTP binding // inferred from electronic annotation///0042802 // identical protein binding // inferred from physical interaction	chr1:89518878-89531043 (-) // 98.67 // p22.2
202270_at	1.24299	0.313813	1.24299	up	GBP1	guanylate binding protein 1, interferon-inducible	2633	0006184 // GTP catabolic process // inferred from electronic annotation///0019221 // cytokine-mediated signaling pathway // traceable author statement///0051607 // defense response to virus // inferred from electronic annotation///0060333 // interferon-gamma-mediated signaling pathway // traceable author statement	0000139 // Golgi membrane // inferred from electronic annotation///0005576 // extracellular region // inferred from electronic annotation///0005737 // cytoplasm // inferred from electronic annotation///0005794 // Golgi apparatus // inferred from electronic annotation///0005829 // cytosol // traceable author statement///0016020 // membrane // inferred from electronic annotation	0000166 // nucleotide binding // inferred from electronic annotation///0003924 // GTPase activity // inferred from electronic annotation///0005525 // GTP binding // inferred from electronic annotation///0042802 // identical protein binding // inferred from physical interaction	chr1:89518004-89530891 (-) // 99.69 // p22.2
202275_at	1.13458	0.182153	1.13458	up	G6PD	glucose-6-phosphate dehydrogenase	2539	0001816 // cytokine production // inferred from mutant phenotype///0005975 // carbohydrate metabolic process // traceable author statement///0006006 // glucose metabolic process // inferred from electronic annotation///0006098 // pentose-phosphate shunt // inferred from direct assay///0006098 // pentose-phosphate shunt // traceable author statement///0006629 // lipid metabolic process // traceabl…	0005634 // nucleus // inferred from electronic annotation///0005737 // cytoplasm // inferred from direct assay///0005813 // centrosome // inferred from direct assay///0005829 // cytosol // inferred from direct assay///0005829 // cytosol // traceable author statement///0009898 // internal side of plasma membrane // inferred from direct assay///0043231 // intracellular membrane-bounded organelle //…	0000166 // nucleotide binding // inferred from electronic annotation///0004345 // glucose-6-phosphate dehydrogenase activity // inferred from direct assay///0004345 // glucose-6-phosphate dehydrogenase activity // inferred from mutant phenotype///0005515 // protein binding // inferred from physical interaction///0005536 // glucose binding // inferred from direct assay///0005536 // glucose binding…	chrX:153759605-153775469 (-) // 98.7 // q28
202411_at	2.31105	1.20855	2.31105	up	IFI27	interferon, alpha-inducible protein 27	3429	0006915 // apoptotic process // inferred from electronic annotation///0006919 // activation of cysteine-type endopeptidase activity involved in apoptotic process // inferred from direct assay///0019221 // cytokine-mediated signaling pathway // traceable author statement///0060337 // type I interferon-mediated signaling pathway // traceable author statement///0097190 // apoptotic signaling pathway…	0005739 // mitochondrion // inferred from direct assay///0005741 // mitochondrial outer membrane // traceable author statement///0016020 // membrane // inferred from electronic annotation///0016021 // integral to membrane // non-traceable author statement		chr14:94577975-94583032 (+) // 96.15 // q32.12
202430_s_at	1.27075	0.345682	1.27075	up	PLSCR1	phospholipid scramblase 1	5359	0006659 // phosphatidylserine biosynthetic process // inferred from sequence or structural similarity///0006915 // apoptotic process // inferred from direct assay///0006953 // acute-phase response // inferred from sequence or structural similarity///0010628 // positive regulation of gene expression // inferred from mutant phenotype///0017121 // phospholipid scrambling // inferred from direct assa…	0005634 // nucleus // inferred from direct assay///0005730 // nucleolus // inferred from direct assay///0005794 // Golgi apparatus // inferred from direct assay///0005829 // cytosol // inferred from direct assay///0005886 // plasma membrane // inferred from direct assay///0005887 // integral to plasma membrane // inferred from direct assay///0016020 // membrane // inferred from electronic annotat…	0001077 // RNA polymerase II core promoter proximal region sequence-specific DNA binding transcription factor activity involved in positive regulation of transcription // inferred from direct assay///0003677 // DNA binding // inferred from electronic annotation///0005154 // epidermal growth factor receptor binding // inferred from physical interaction///0005509 // calcium ion binding // inferred …	chr3:146232967-146262496 (-) // 98.75 // q24
202446_s_at	1.28234	0.358775	1.28234	up	PLSCR1	phospholipid scramblase 1	5359	0006659 // phosphatidylserine biosynthetic process // inferred from sequence or structural similarity///0006915 // apoptotic process // inferred from direct assay///0006953 // acute-phase response // inferred from sequence or structural similarity///0010628 // positive regulation of gene expression // inferred from mutant phenotype///0017121 // phospholipid scrambling // inferred from direct assa…	0005634 // nucleus // inferred from direct assay///0005730 // nucleolus // inferred from direct assay///0005794 // Golgi apparatus // inferred from direct assay///0005829 // cytosol // inferred from direct assay///0005886 // plasma membrane // inferred from direct assay///0005887 // integral to plasma membrane // inferred from direct assay///0016020 // membrane // inferred from electronic annotat…	0001077 // RNA polymerase II core promoter proximal region sequence-specific DNA binding transcription factor activity involved in positive regulation of transcription // inferred from direct assay///0003677 // DNA binding // inferred from electronic annotation///0005154 // epidermal growth factor receptor binding // inferred from physical interaction///0005509 // calcium ion binding // inferred …	chr3:146232966-146262518 (-) // 97.78 // q24
202447_at	1.13747	0.185833	1.13747	up	DECR1	2,4-dienoyl CoA reductase 1, mitochondrial	1666	0006629 // lipid metabolic process // inferred from electronic annotation///0006631 // fatty acid metabolic process // inferred from electronic annotation///0006635 // fatty acid beta-oxidation // inferred from direct assay///0006635 // fatty acid beta-oxidation // traceable author statement///0008152 // metabolic process // inferred from electronic annotation///0044255 // cellular lipid metaboli…	0005634 // nucleus // inferred from direct assay///0005730 // nucleolus // inferred from direct assay///0005737 // cytoplasm // inferred from direct assay///0005739 // mitochondrion // inferred from direct assay///0005739 // mitochondrion // non-traceable author statement///0005759 // mitochondrial matrix // traceable author statement	0000166 // nucleotide binding // inferred from electronic annotation///0008670 // 2,4-dienoyl-CoA reductase (NADPH) activity // inferred from direct assay///0016491 // oxidoreductase activity // inferred from electronic annotation///0016651 // oxidoreductase activity, acting on NAD(P)H // traceable author statement///0070402 // NADPH binding // inferred from direct assay	chr8:91013579-91064227 (+) // 98.96 // q21.3
202589_at	1.28506	0.361836	1.28506	up	TYMS	thymidylate synthetase	7298	0000082 // G1/S transition of mitotic cell cycle // traceable author statement///0000083 // regulation of transcription involved in G1/S phase of mitotic cell cycle // traceable author statement///0000278 // mitotic cell cycle // traceable author statement///0005976 // polysaccharide metabolic process // inferred from electronic annotation///0006139 // nucleobase-containing compound metabolic pro…	0005634 // nucleus // inferred from direct assay///0005654 // nucleoplasm // traceable author statement///0005730 // nucleolus // inferred from electronic annotation///0005737 // cytoplasm // inferred from direct assay///0005739 // mitochondrion // inferred from direct assay///0005743 // mitochondrial inner membrane // inferred from direct assay///0005759 // mitochondrial matrix // inferred from …	0000166 // nucleotide binding // inferred from electronic annotation///0003729 // mRNA binding // inferred from electronic annotation///0004799 // thymidylate synthase activity // traceable author statement///0005542 // folic acid binding // inferred from electronic annotation///0008144 // drug binding // inferred from electronic annotation///0008168 // methyltransferase activity // inferred from…	chr18:657650-673492 (+) // 96.88 // p11.32
202659_at	1.25012	0.322069	1.25012	up	PSMB10	proteasome (prosome, macropain) subunit, beta type, 10	5699	0000075 // cell cycle checkpoint // traceable author statement///0000082 // G1/S transition of mitotic cell cycle // traceable author statement///0000084 // S phase of mitotic cell cycle // traceable author statement///0000209 // protein polyubiquitination // traceable author statement///0000278 // mitotic cell cycle // traceable author statement///0000902 // cell morphogenesis // inferred from e…	0000502 // proteasome complex // traceable author statement///0005634 // nucleus // inferred from electronic annotation///0005654 // nucleoplasm // traceable author statement///0005737 // cytoplasm // inferred from electronic annotation///0005829 // cytosol // traceable author statement///0005839 // proteasome core complex // inferred from sequence or structural similarity	0003824 // catalytic activity // inferred from electronic annotation///0004175 // endopeptidase activity // inferred from electronic annotation///0004252 // serine-type endopeptidase activity // inferred from electronic annotation///0004298 // threonine-type endopeptidase activity // inferred from electronic annotation///0008233 // peptidase activity // inferred from electronic annotation///00167…	chr16:67968408-67970740 (-) // 96.59 // q22.1
202671_s_at	1.12154	0.165477	1.12154	up	PDXK	pyridoxal (pyridoxine, vitamin B6) kinase	8566	0006766 // vitamin metabolic process // traceable author statement///0006767 // water-soluble vitamin metabolic process // traceable author statement///0008283 // cell proliferation // inferred from direct assay///0009443 // pyridoxal 5'-phosphate salvage // inferred from electronic annotation///0016310 // phosphorylation // inferred from electronic annotation///0042816 // vitamin B6 metabolic pr…	0005634 // nucleus // inferred from direct assay///0005730 // nucleolus // inferred from direct assay///0005737 // cytoplasm // inferred from direct assay///0005829 // cytosol // inferred from direct assay///0005829 // cytosol // traceable author statement	0000166 // nucleotide binding // inferred from electronic annotation///0000287 // magnesium ion binding // inferred from direct assay///0005524 // ATP binding // inferred from direct assay///0008270 // zinc ion binding // inferred from direct assay///0008478 // pyridoxal kinase activity // inferred from direct assay///0008478 // pyridoxal kinase activity // traceable author statement///0016301 //…	chr21:45139169-45175959 (+) // 99.38 // q22.3
202687_s_at	1.32978	0.411184	1.32978	up	TNFSF10	tumor necrosis factor (ligand) superfamily, member 10	8743	0006915 // apoptotic process // traceable author statement///0006917 // induction of apoptosis // traceable author statement///0006919 // activation of cysteine-type endopeptidase activity involved in apoptotic process // traceable author statement///0006955 // immune response // inferred from electronic annotation///0007165 // signal transduction // traceable author statement///0007267 // cell-c…	0005576 // extracellular region // traceable author statement///0005615 // extracellular space // inferred from electronic annotation///0005887 // integral to plasma membrane // traceable author statement///0016020 // membrane // inferred from electronic annotation///0016021 // integral to membrane // inferred from electronic annotation	0005102 // receptor binding // traceable author statement///0005125 // cytokine activity // inferred from electronic annotation///0005164 // tumor necrosis factor receptor binding // inferred from electronic annotation///0005515 // protein binding // inferred from physical interaction///0046872 // metal ion binding // inferred from electronic annotation	chr3:172224175-172241264 (-) // 99.9 // q26.31
202688_at	1.28377	0.36039	1.28377	up	TNFSF10	tumor necrosis factor (ligand) superfamily, member 10	8743	0006915 // apoptotic process // traceable author statement///0006917 // induction of apoptosis // traceable author statement///0006919 // activation of cysteine-type endopeptidase activity involved in apoptotic process // traceable author statement///0006955 // immune response // inferred from electronic annotation///0007165 // signal transduction // traceable author statement///0007267 // cell-c…	0005576 // extracellular region // traceable author statement///0005615 // extracellular space // inferred from electronic annotation///0005887 // integral to plasma membrane // traceable author statement///0016020 // membrane // inferred from electronic annotation///0016021 // integral to membrane // inferred from electronic annotation	0005102 // receptor binding // traceable author statement///0005125 // cytokine activity // inferred from electronic annotation///0005164 // tumor necrosis factor receptor binding // inferred from electronic annotation///0005515 // protein binding // inferred from physical interaction///0046872 // metal ion binding // inferred from electronic annotation	chr3:172223464-172241261 (-) // 81.91 // q26.31
202803_s_at	1.1134	0.154978	1.1134	up	ITGB2	integrin, beta 2 (complement component 3 receptor 3 and 4 subunit)	3689	0002224 // toll-like receptor signaling pathway // traceable author statement///0006915 // apoptotic process // non-traceable author statement///0006954 // inflammatory response // non-traceable author statement///0007155 // cell adhesion // traceable author statement///0007159 // leukocyte cell-cell adhesion // inferred from direct assay///0007160 // cell-matrix adhesion // inferred from electro…	0005886 // plasma membrane // traceable author statement///0008305 // integrin complex // non-traceable author statement///0016020 // membrane // inferred from electronic annotation///0016021 // integral to membrane // inferred from electronic annotation	0001948 // glycoprotein binding // inferred from physical interaction///0004872 // receptor activity // inferred from electronic annotation///0005102 // receptor binding // inferred from electronic annotation///0005515 // protein binding // inferred from physical interaction///0019901 // protein kinase binding // inferred from physical interaction///0046872 // metal ion binding // inferred from e…	chr21:46305885-46340804 (-) // 99.82 // q22.3
202833_s_at	1.24809	0.319719	1.24809	up	SERPINA1	serpin peptidase inhibitor, clade A (alpha-1 antiproteinase, antitrypsin), member 1	5265	0001666 // response to hypoxia // inferred from electronic annotation///0002576 // platelet degranulation // traceable author statement///0006953 // acute-phase response // inferred from electronic annotation///0006954 // inflammatory response // inferred from electronic annotation///0007596 // blood coagulation // traceable author statement///0007599 // hemostasis // inferred from electronic ann…	0005576 // extracellular region // non-traceable author statement///0005576 // extracellular region // traceable author statement///0005578 // proteinaceous extracellular matrix // inferred from electronic annotation///0005615 // extracellular space // inferred from direct assay///0005615 // extracellular space // inferred from mutant phenotype///0031093 // platelet alpha granule lumen // traceab…	0002020 // protease binding // inferred from physical interaction///0004866 // endopeptidase inhibitor activity // inferred from electronic annotation///0004867 // serine-type endopeptidase inhibitor activity // inferred from direct assay///0004867 // serine-type endopeptidase inhibitor activity // non-traceable author statement///0005515 // protein binding // inferred from physical interaction//…	chr14:94844709-94849578 (-) // 98.22 // q32.13
202869_at	1.33796	0.42004	1.33796	up	OAS1	2'-5'-oligoadenylate synthetase 1, 40/46kDa	4938	0006164 // purine nucleotide biosynthetic process // inferred from direct assay///0006955 // immune response // inferred from electronic annotation///0009615 // response to virus // inferred from direct assay///0019221 // cytokine-mediated signaling pathway // traceable author statement///0035457 // cellular response to interferon-alpha // inferred from direct assay///0045071 // negative regulati…	0005576 // extracellular region // inferred from electronic annotation///0005634 // nucleus // inferred from direct assay///0005634 // nucleus // inferred from electronic annotation///0005737 // cytoplasm // inferred from direct assay///0005739 // mitochondrion // inferred from electronic annotation///0005783 // endoplasmic reticulum // inferred from electronic annotation///0005829 // cytosol // …	0000166 // nucleotide binding // inferred from electronic annotation///0001730 // 2'-5'-oligoadenylate synthetase activity // inferred from direct assay///0003723 // RNA binding // inferred from electronic annotation///0003725 // double-stranded RNA binding // inferred from direct assay///0005515 // protein binding // inferred from physical interaction///0005524 // ATP binding // traceable author…	chr12:113344811-113357707 (+) // 88.74 // q24.13
202917_s_at	1.12461	0.169423	1.12461	up	S100A8	S100 calcium binding protein A8	6279	0001816 // cytokine production // traceable author statement///0002523 // leukocyte migration involved in inflammatory response // inferred from direct assay///0002526 // acute inflammatory response // inferred from electronic annotation///0002544 // chronic inflammatory response // inferred from electronic annotation///0006914 // autophagy // inferred from direct assay///0006915 // apoptotic pro…	0005576 // extracellular region // traceable author statement///0005615 // extracellular space // inferred from electronic annotation///0005737 // cytoplasm // inferred from electronic annotation///0005829 // cytosol // traceable author statement///0005856 // cytoskeleton // traceable author statement///0005886 // plasma membrane // traceable author statement///0016020 // membrane // inferred fro…	0005509 // calcium ion binding // traceable author statement///0005515 // protein binding // inferred from physical interaction///0008017 // microtubule binding // traceable author statement///0008270 // zinc ion binding // traceable author statement///0035662 // Toll-like receptor 4 binding // traceable author statement///0046872 // metal ion binding // inferred from electronic annotation///0050…	chr1:153362508-153363549 (-) // 95.05 // q21.3
202953_at	1.15903	0.21292	1.15903	up	C1QB	complement component 1, q subcomponent, B chain	713	0006956 // complement activation // traceable author statement///0006958 // complement activation, classical pathway // traceable author statement///0007420 // brain development // inferred from electronic annotation///0007568 // aging // inferred from electronic annotation///0010033 // response to organic substance // inferred from electronic annotation///0045087 // innate immune response // tra…	0005576 // extracellular region // traceable author statement///0005581 // collagen // inferred from electronic annotation///0005602 // complement component C1 complex // traceable author statement	0005515 // protein binding // inferred from physical interaction///0042803 // protein homodimerization activity // inferred from electronic annotation	chr1:22985886-22988127 (+) // 86.29 // p36.12
202968_s_at	-1.13423	-0.181717	1.13423	down	DYRK2	dual-specificity tyrosine-(Y)-phosphorylation regulated kinase 2	8445	0006468 // protein phosphorylation // inferred from direct assay///0006915 // apoptotic process // inferred from electronic annotation///0006974 // response to DNA damage stimulus // inferred from expression pattern///0007224 // smoothened signaling pathway // inferred from mutant phenotype///0016310 // phosphorylation // inferred from electronic annotation///0042771 // intrinsic apoptotic signal…	0000151 // ubiquitin ligase complex // inferred from direct assay///0005634 // nucleus // inferred from direct assay///0005730 // nucleolus // inferred from direct assay///0005737 // cytoplasm // inferred from direct assay///0030529 // ribonucleoprotein complex // inferred from electronic annotation///0043231 // intracellular membrane-bounded organelle // inferred from direct assay	0000166 // nucleotide binding // inferred from electronic annotation///0000287 // magnesium ion binding // inferred from direct assay///0004672 // protein kinase activity // inferred from electronic annotation///0004674 // protein serine/threonine kinase activity // inferred from direct assay///0004712 // protein serine/threonine/tyrosine kinase activity // inferred from electronic annotation///0…	chr12:68042753-68059186 (+) // 96.96 // q15
203041_s_at	1.19387	0.255644	1.19387	up	LAMP2	lysosomal-associated membrane protein 2	3920	0002576 // platelet degranulation // traceable author statement///0007596 // blood coagulation // traceable author statement///0030168 // platelet activation // traceable author statement	0005764 // lysosome // inferred from direct assay///0005765 // lysosomal membrane // inferred from direct assay///0005768 // endosome // inferred from electronic annotation///0005770 // late endosome // inferred from direct assay///0005886 // plasma membrane // traceable author statement///0010008 // endosome membrane // inferred from electronic annotation///0016020 // membrane // inferred from d…		chrX:119565166-119603113 (-) // 96.8 // q24
203042_at	1.19975	0.26273	1.19975	up	LAMP2	lysosomal-associated membrane protein 2	3920	0002576 // platelet degranulation // traceable author statement///0007596 // blood coagulation // traceable author statement///0030168 // platelet activation // traceable author statement	0005764 // lysosome // inferred from direct assay///0005765 // lysosomal membrane // inferred from direct assay///0005768 // endosome // inferred from electronic annotation///0005770 // late endosome // inferred from direct assay///0005886 // plasma membrane // traceable author statement///0010008 // endosome membrane // inferred from electronic annotation///0016020 // membrane // inferred from d…		chrX:119564680-119603161 (-) // 98.5 // q24
203052_at	1.11509	0.157162	1.11509	up	C2	complement component 2	717	0006508 // proteolysis // inferred from electronic annotation///0006956 // complement activation // traceable author statement///0006958 // complement activation, classical pathway // inferred from electronic annotation///0030449 // regulation of complement activation // traceable author statement///0045087 // innate immune response // traceable author statement	0005576 // extracellular region // traceable author statement///0005615 // extracellular space // traceable author statement	0003824 // catalytic activity // inferred from electronic annotation///0004252 // serine-type endopeptidase activity // inferred from electronic annotation///0005515 // protein binding // inferred from electronic annotation///0008233 // peptidase activity // inferred from electronic annotation///0008236 // serine-type peptidase activity // inferred from electronic annotation///0016787 // hydrolas…	chr6:31895493-31913448 (+) // 99.96 // p21.33
203127_s_at	1.12859	0.17452	1.12859	up	SPTLC2	serine palmitoyltransferase, long chain base subunit 2	9517	0006629 // lipid metabolic process // inferred from electronic annotation///0006644 // phospholipid metabolic process // traceable author statement///0006665 // sphingolipid metabolic process // traceable author statement///0006686 // sphingomyelin biosynthetic process // inferred from electronic annotation///0008152 // metabolic process // inferred from electronic annotation///0009058 // biosynt…	0005739 // mitochondrion // inferred from electronic annotation///0005783 // endoplasmic reticulum // inferred from electronic annotation///0005789 // endoplasmic reticulum membrane // traceable author statement///0016020 // membrane // inferred from electronic annotation///0016021 // integral to membrane // inferred from electronic annotation///0017059 // serine C-palmitoyltransferase complex //…	0003824 // catalytic activity // inferred from electronic annotation///0004758 // serine C-palmitoyltransferase activity // inferred from direct assay///0016740 // transferase activity // inferred from electronic annotation///0016746 // transferase activity, transferring acyl groups // inferred from electronic annotation///0030170 // pyridoxal phosphate binding // inferred from electronic annotat…	chr14:77978361-78083011 (-) // 97.52 // q24.3
203153_at	1.7435	0.801984	1.7435	up	IFIT1	interferon-induced protein with tetratricopeptide repeats 1	3434	0009615 // response to virus // inferred from direct assay///0009615 // response to virus // inferred from mutant phenotype///0019048 // virus-host interaction // inferred from electronic annotation///0019060 // intracellular transport of viral proteins in host cell // inferred from direct assay///0019221 // cytokine-mediated signaling pathway // traceable author statement///0032091 // negative r…	0005737 // cytoplasm // inferred from direct assay///0005829 // cytosol // traceable author statement	0003723 // RNA binding // inferred from direct assay///0005515 // protein binding // inferred from physical interaction	chr10:91152405-91163610 (+) // 99.82 // q23.31
203167_at	1.12291	0.167247	1.12291	up	TIMP2	TIMP metallopeptidase inhibitor 2	7077	0007417 // central nervous system development // inferred from electronic annotation///0007568 // aging // inferred from electronic annotation///0008285 // negative regulation of cell proliferation // inferred from electronic annotation///0010466 // negative regulation of peptidase activity // inferred from electronic annotation///0022617 // extracellular matrix disassembly // traceable author st…	0005576 // extracellular region // traceable author statement///0005604 // basement membrane // inferred from electronic annotation///0005615 // extracellular space // inferred from electronic annotation///0005929 // cilium // inferred from electronic annotation///0009986 // cell surface // inferred from electronic annotation///0030426 // growth cone // inferred from electronic annotation///00430…	0004857 // enzyme inhibitor activity // inferred from electronic annotation///0005178 // integrin binding // inferred from electronic annotation///0005515 // protein binding // inferred from electronic annotation///0008047 // enzyme activator activity // inferred from electronic annotation///0008191 // metalloendopeptidase inhibitor activity // inferred from electronic annotation///0030414 // pep…	chr17:76851638-76921472 (-) // 86.05 // q25.3
203186_s_at	1.1052	0.144308	1.1052	up	S100A4	S100 calcium binding protein A4	6275	0001837 // epithelial to mesenchymal transition // traceable author statement///0043123 // positive regulation of I-kappaB kinase/NF-kappaB cascade // inferred from direct assay	0005634 // nucleus // inferred from direct assay///0043005 // neuron projection // inferred from electronic annotation///0048471 // perinuclear region of cytoplasm // inferred from direct assay	0005509 // calcium ion binding // inferred from electronic annotation///0005515 // protein binding // inferred from physical interaction///0042802 // identical protein binding // inferred from electronic annotation///0046872 // metal ion binding // inferred from electronic annotation///0048306 // calcium-dependent protein binding // inferred from electronic annotation///0050786 // RAGE receptor b…	chr1:153516097-153518282 (-) // 100.0 // q21.3
203236_s_at	1.17449	0.232033	1.17449	up	LGALS9	lectin, galactoside-binding, soluble, 9	3965	0007165 // signal transduction // inferred from mutant phenotype///0043123 // positive regulation of I-kappaB kinase/NF-kappaB cascade // inferred from mutant phenotype	0005576 // extracellular region // inferred from electronic annotation///0005737 // cytoplasm // inferred from electronic annotation	0004871 // signal transducer activity // inferred from mutant phenotype///0005534 // galactose binding // traceable author statement///0030246 // carbohydrate binding // inferred from direct assay	chr17:25958235-25976580 (+) // 100.0 // q11.2
203258_at	1.14086	0.190127	1.14086	up	DRAP1	DR1-associated protein 1 (negative cofactor 2 alpha)	10589	0000122 // negative regulation of transcription from RNA polymerase II promoter // inferred from electronic annotation///0006351 // transcription, DNA-dependent // inferred from electronic annotation///0006355 // regulation of transcription, DNA-dependent // inferred from electronic annotation	0005622 // intracellular // inferred from electronic annotation///0005634 // nucleus // inferred from electronic annotation	0003677 // DNA binding // traceable author statement///0003700 // sequence-specific DNA binding transcription factor activity // traceable author statement///0003714 // transcription corepressor activity // inferred from electronic annotation///0005515 // protein binding // inferred from electronic annotation///0008134 // transcription factor binding // inferred from electronic annotation///00435…	chr11:65687253-65688948 (+) // 60.06 // q13.1
203454_s_at	1.16696	0.222753	1.16696	up	ATOX1	antioxidant 1 copper chaperone	475	0006810 // transport // inferred from electronic annotation///0006811 // ion transport // inferred from electronic annotation///0006825 // copper ion transport // traceable author statement///0006878 // cellular copper ion homeostasis // inferred from electronic annotation///0006979 // response to oxidative stress // inferred from electronic annotation///0030001 // metal ion transport // inferred…	0005829 // cytosol // traceable author statement	0005507 // copper ion binding // inferred from direct assay///0016530 // metallochaperone activity // traceable author statement///0016531 // copper chaperone activity // inferred from direct assay///0032767 // copper-dependent protein binding // inferred from physical interaction///0046872 // metal ion binding // inferred from electronic annotation	chr5:151122383-151131341 (-) // 76.29 // q33.1
203535_at	1.22323	0.290694	1.22323	up	S100A9	S100 calcium binding protein A9	6280	0001816 // cytokine production // traceable author statement///0002523 // leukocyte migration involved in inflammatory response // inferred from direct assay///0002544 // chronic inflammatory response // inferred from electronic annotation///0006914 // autophagy // inferred from direct assay///0006915 // apoptotic process // inferred from electronic annotation///0006917 // induction of apoptosis …	0005576 // extracellular region // traceable author statement///0005615 // extracellular space // inferred from electronic annotation///0005634 // nucleus // inferred from direct assay///0005730 // nucleolus // inferred from direct assay///0005737 // cytoplasm // inferred from direct assay///0005829 // cytosol // traceable author statement///0005856 // cytoskeleton // traceable author statement//…	0004871 // signal transducer activity // traceable author statement///0005509 // calcium ion binding // traceable author statement///0005515 // protein binding // inferred from physical interaction///0008017 // microtubule binding // traceable author statement///0008270 // zinc ion binding // traceable author statement///0016209 // antioxidant activity // inferred from electronic annotation///003…	chr1:153330329-153333499 (+) // 99.65 // q21.3
203561_at	1.21054	0.275652	1.21054	up	FCGR2A	Fc fragment of IgG, low affinity IIa, receptor (CD32)	2212	0006955 // immune response // non-traceable author statement///0038096 // Fc-gamma receptor signaling pathway involved in phagocytosis // traceable author statement///0045087 // innate immune response // traceable author statement	0005737 // cytoplasm // inferred from electronic annotation///0005886 // plasma membrane // traceable author statement///0016020 // membrane // inferred from electronic annotation///0016021 // integral to membrane // inferred from electronic annotation	0004888 // transmembrane signaling receptor activity // non-traceable author statement///0005515 // protein binding // inferred from physical interaction///0005515 // protein binding // inferred from electronic annotation///0019864 // IgG binding // inferred from electronic annotation	chr1:161475260-161489267 (+) // 69.32 // q23.3
203579_s_at	-1.10268	-0.141013	1.10268	down	SLC7A6	solute carrier family 7 (amino acid transporter light chain, y+L system), member 6	9057	0003333 // amino acid transmembrane transport // inferred from electronic annotation///0006461 // protein complex assembly // traceable author statement///0006520 // cellular amino acid metabolic process // traceable author statement///0006810 // transport // traceable author statement///0006811 // ion transport // traceable author statement///0006865 // amino acid transport // traceable author s…	0005886 // plasma membrane // traceable author statement///0005887 // integral to plasma membrane // traceable author statement///0016020 // membrane // inferred from electronic annotation///0016021 // integral to membrane // inferred from electronic annotation///0016323 // basolateral plasma membrane // inferred from electronic annotation	0015171 // amino acid transmembrane transporter activity // inferred from electronic annotation///0015297 // antiporter activity // inferred from electronic annotation	chr16:68300493-68335722 (+) // 95.04 // q22.1
203640_at	-1.10293	-0.141339	1.10293	down	MBNL2	muscleblind-like splicing regulator 2	10150	0000381 // regulation of alternative mRNA splicing, via spliceosome // inferred from electronic annotation///0006397 // mRNA processing // inferred from electronic annotation///0008380 // RNA splicing // inferred from electronic annotation///0043484 // regulation of RNA splicing // inferred from direct assay	0005634 // nucleus // inferred from electronic annotation///0005737 // cytoplasm // inferred from electronic annotation	0003676 // nucleic acid binding // inferred from electronic annotation///0003723 // RNA binding // inferred from electronic annotation///0008270 // zinc ion binding // inferred from electronic annotation///0046872 // metal ion binding // inferred from electronic annotation	chr13:98009048-98046373 (+) // 95.75 // q32.1
203771_s_at	1.18598	0.246084	1.18598	up	BLVRA	biliverdin reductase A	644	0006778 // porphyrin-containing compound metabolic process // traceable author statement///0042167 // heme catabolic process // traceable author statement///0044281 // small molecule metabolic process // traceable author statement///0055114 // oxidation-reduction process // inferred from direct assay	0005737 // cytoplasm // inferred from electronic annotation///0005829 // cytosol // traceable author statement	0000166 // nucleotide binding // inferred from electronic annotation///0004074 // biliverdin reductase activity // inferred from direct assay///0008270 // zinc ion binding // inferred from electronic annotation///0016491 // oxidoreductase activity // inferred from electronic annotation///0046872 // metal ion binding // inferred from electronic annotation	chr7:43798106-43846939 (+) // 92.79 // p13
203773_x_at	1.1606	0.214877	1.1606	up	BLVRA	biliverdin reductase A	644	0006778 // porphyrin-containing compound metabolic process // traceable author statement///0042167 // heme catabolic process // traceable author statement///0044281 // small molecule metabolic process // traceable author statement///0055114 // oxidation-reduction process // inferred from direct assay	0005737 // cytoplasm // inferred from electronic annotation///0005829 // cytosol // traceable author statement	0000166 // nucleotide binding // inferred from electronic annotation///0004074 // biliverdin reductase activity // inferred from direct assay///0008270 // zinc ion binding // inferred from electronic annotation///0016491 // oxidoreductase activity // inferred from electronic annotation///0046872 // metal ion binding // inferred from electronic annotation	chr7:43810733-43846936 (+) // 94.77 // p13
203833_s_at	1.11947	0.162819	1.11947	up	TGOLN2	trans-golgi network protein 2	10618		0005634 // nucleus // inferred from direct assay///0005730 // nucleolus // inferred from direct assay///0005794 // Golgi apparatus // inferred from direct assay///0005802 // trans-Golgi network // inferred from electronic annotation///0005886 // plasma membrane // inferred from electronic annotation///0016020 // membrane // inferred from electronic annotation///0016021 // integral to membrane // …	0005515 // protein binding // inferred from physical interaction	chr2:85548320-85555147 (-) // 99.38 // p11.2
203882_at	1.10911	0.149404	1.10911	up	IRF9	interferon regulatory factor 9	10379	0000209 // protein polyubiquitination // inferred from direct assay///0006351 // transcription, DNA-dependent // inferred from electronic annotation///0006355 // regulation of transcription, DNA-dependent // inferred from electronic annotation///0006366 // transcription from RNA polymerase II promoter // traceable author statement///0007166 // cell surface receptor signaling pathway // traceable …	0005634 // nucleus // traceable author statement///0005654 // nucleoplasm // traceable author statement///0005737 // cytoplasm // inferred from direct assay///0005829 // cytosol // traceable author statement///0009898 // internal side of plasma membrane // inferred from sequence or structural similarity///0035631 // CD40 receptor complex // inferred from sequence or structural similarity///007179…	0000975 // regulatory region DNA binding // inferred from electronic annotation///0003677 // DNA binding // inferred from electronic annotation///0003700 // sequence-specific DNA binding transcription factor activity // inferred from electronic annotation///0004842 // ubiquitin-protein ligase activity // inferred from electronic annotation///0004842 // ubiquitin-protein ligase activity // inferre…	chr14:24631349-24635772 (+) // 96.53 // q12
203922_s_at	1.20908	0.273904	1.20908	up	CYBB	cytochrome b-245, beta polypeptide	1536	0002474 // antigen processing and presentation of peptide antigen via MHC class I // traceable author statement///0002479 // antigen processing and presentation of exogenous peptide antigen via MHC class I, TAP-dependent // traceable author statement///0006801 // superoxide metabolic process // inferred from direct assay///0006801 // superoxide metabolic process // traceable author statement///00…	0005737 // cytoplasm // inferred from electronic annotation///0005739 // mitochondrion // inferred from electronic annotation///0005886 // plasma membrane // inferred from electronic annotation///0005887 // integral to plasma membrane // inferred from direct assay///0016020 // membrane // inferred from electronic annotation///0016021 // integral to membrane // inferred from electronic annotation/…	0005216 // ion channel activity // inferred from electronic annotation///0005244 // voltage-gated ion channel activity // inferred from electronic annotation///0005515 // protein binding // inferred from physical interaction///0009055 // electron carrier activity // inferred from direct assay///0016175 // superoxide-generating NADPH oxidase activity // inferred from direct assay///0016175 // supe…	chrX:37639319-37672714 (+) // 87.46 // p11.4
203964_at	1.15785	0.211449	1.15785	up	NMI	N-myc (and STAT) interactor	9111	0006366 // transcription from RNA polymerase II promoter // traceable author statement///0006954 // inflammatory response // traceable author statement///0007259 // JAK-STAT cascade // traceable author statement	0005634 // nucleus // inferred from direct assay///0005730 // nucleolus // inferred from direct assay///0005737 // cytoplasm // inferred from direct assay	0003712 // transcription cofactor activity // traceable author statement///0005515 // protein binding // inferred from physical interaction	chr2:152126984-152146374 (-) // 98.88 // q23.3
204007_at	1.38282	0.46761	1.38282	up	FCGR3B	Fc fragment of IgG, low affinity IIIb, receptor (CD16b)	2215	0006955 // immune response // traceable author statement	0005576 // extracellular region // inferred from electronic annotation///0005886 // plasma membrane // inferred from electronic annotation///0016020 // membrane // inferred from electronic annotation///0031225 // anchored to membrane // inferred from electronic annotation	0019864 // IgG binding // inferred from electronic annotation	chr1:161593052-161600901 (-) // 97.12 // q23.3///chr1:161511615-161519543 (-) // 95.95 // q23.3
204011_at	1.13687	0.185072	1.13687	up	SPRY2	sprouty homolog 2 (Drosophila)	10253	0007173 // epidermal growth factor receptor signaling pathway // traceable author statement///0007275 // multicellular organismal development // inferred from electronic annotation///0007605 // sensory perception of sound // inferred from electronic annotation///0008285 // negative regulation of cell proliferation // inferred from electronic annotation///0008543 // fibroblast growth factor recept…	0005737 // cytoplasm // inferred from electronic annotation///0005829 // cytosol // traceable author statement///0005856 // cytoskeleton // inferred from electronic annotation///0005874 // microtubule // inferred from electronic annotation///0005886 // plasma membrane // traceable author statement///0016020 // membrane // inferred from electronic annotation///0032587 // ruffle membrane // inferre…	0005515 // protein binding // inferred from physical interaction///0019901 // protein kinase binding // inferred from physical interaction///0030291 // protein serine/threonine kinase inhibitor activity // inferred by curator///0043539 // protein serine/threonine kinase activator activity // inferred from mutant phenotype	chr13:80910113-80915086 (-) // 96.3 // q31.1
204043_at	1.17217	0.22918	1.17217	up	TCN2	transcobalamin II	6948	0006766 // vitamin metabolic process // traceable author statement///0006767 // water-soluble vitamin metabolic process // traceable author statement///0006810 // transport // inferred from electronic annotation///0006811 // ion transport // inferred from electronic annotation///0006824 // cobalt ion transport // inferred from electronic annotation///0009235 // cobalamin metabolic process // not …	0005576 // extracellular region // inferred from electronic annotation///0005576 // extracellular region // traceable author statement///0005615 // extracellular space // traceable author statement///0005768 // endosome // traceable author statement///0043202 // lysosomal lumen // traceable author statement	0031419 // cobalamin binding // not recorded///0031419 // cobalamin binding // inferred from direct assay///0046872 // metal ion binding // inferred from electronic annotation	chr22:31003281-31023047 (+) // 99.52 // q12.2
204102_s_at	-1.11441	-0.156281	1.11441	down	EEF2	eukaryotic translation elongation factor 2	1938	0006184 // GTP catabolic process // inferred from electronic annotation///0006412 // translation // traceable author statement///0006414 // translational elongation // traceable author statement///0010467 // gene expression // traceable author statement///0044267 // cellular protein metabolic process // traceable author statement	0005737 // cytoplasm // inferred from electronic annotation///0005829 // cytosol // traceable author statement///0005844 // polysome // inferred from electronic annotation///0030529 // ribonucleoprotein complex // inferred from direct assay	0000166 // nucleotide binding // inferred from electronic annotation///0003746 // translation elongation factor activity // inferred from electronic annotation///0003924 // GTPase activity // inferred from electronic annotation///0005515 // protein binding // inferred from electronic annotation///0005525 // GTP binding // inferred from electronic annotation	chr19:3976057-3984330 (-) // 99.09 // p13.3
204211_x_at	1.1046	0.14352	1.1046	up	EIF2AK2	eukaryotic translation initiation factor 2-alpha kinase 2	5610	0000186 // activation of MAPKK activity // inferred from mutant phenotype///0001819 // positive regulation of cytokine production // inferred from sequence or structural similarity///0006351 // transcription, DNA-dependent // inferred from electronic annotation///0006355 // regulation of transcription, DNA-dependent // inferred from electronic annotation///0006412 // translation // inferred from …	0005622 // intracellular // inferred from electronic annotation///0005634 // nucleus // inferred from electronic annotation///0005737 // cytoplasm // inferred from direct assay///0005829 // cytosol // traceable author statement///0048471 // perinuclear region of cytoplasm // inferred from direct assay	0000166 // nucleotide binding // inferred from electronic annotation///0003723 // RNA binding // inferred from electronic annotation///0003725 // double-stranded RNA binding // inferred from electronic annotation///0004672 // protein kinase activity // inferred from direct assay///0004672 // protein kinase activity // inferred from mutant phenotype///0004674 // protein serine/threonine kinase act…	chr2:37333698-37376403 (-) // 88.28 // p22.2
204221_x_at	1.13456	0.182136	1.13456	up	GLIPR1	GLI pathogenesis-related 1	11010	0044255 // cellular lipid metabolic process // traceable author statement///0044281 // small molecule metabolic process // traceable author statement	0005576 // extracellular region // inferred from electronic annotation///0005886 // plasma membrane // traceable author statement///0016020 // membrane // inferred from electronic annotation///0016021 // integral to membrane // inferred from electronic annotation		chr12:75874577-75893479 (+) // 90.73 // q21.2
204279_at	1.28995	0.367312	1.28995	up	PSMB9	proteasome (prosome, macropain) subunit, beta type, 9	5698	0000075 // cell cycle checkpoint // traceable author statement///0000082 // G1/S transition of mitotic cell cycle // traceable author statement///0000084 // S phase of mitotic cell cycle // traceable author statement///0000209 // protein polyubiquitination // traceable author statement///0000278 // mitotic cell cycle // traceable author statement///0002474 // antigen processing and presentation o…	0000502 // proteasome complex // traceable author statement///0005634 // nucleus // inferred from electronic annotation///0005654 // nucleoplasm // traceable author statement///0005737 // cytoplasm // inferred from electronic annotation///0005829 // cytosol // traceable author statement///0005839 // proteasome core complex // inferred from sequence or structural similarity	0004175 // endopeptidase activity // inferred from electronic annotation///0004298 // threonine-type endopeptidase activity // inferred from electronic annotation///0005515 // protein binding // inferred from physical interaction///0008233 // peptidase activity // inferred from electronic annotation///0016787 // hydrolase activity // inferred from electronic annotation	chr6:32821961-32827327 (+) // 99.86 // p21.32
204415_at	1.42729	0.51328	1.42729	up	IFI6	interferon, alpha-inducible protein 6	2537	0001836 // release of cytochrome c from mitochondria // inferred from mutant phenotype///0006955 // immune response // traceable author statement///0019221 // cytokine-mediated signaling pathway // traceable author statement///0043066 // negative regulation of apoptotic process // inferred from mutant phenotype///0043154 // negative regulation of cysteine-type endopeptidase activity involved in a…	0005739 // mitochondrion // inferred from direct assay///0005886 // plasma membrane // traceable author statement///0016020 // membrane // inferred from electronic annotation///0016021 // integral to membrane // inferred from electronic annotation	0005515 // protein binding // inferred from physical interaction	chr1:27992580-27998708 (-) // 76.46 // p36.11
204439_at	1.90047	0.926356	1.90047	up	IFI44L	interferon-induced protein 44-like	10964	0006955 // immune response // inferred from electronic annotation///0051607 // defense response to virus // inferred from electronic annotation	0005737 // cytoplasm // inferred from electronic annotation		chr1:79086148-79108069 (+) // 88.1 // p31.1
204562_at	-1.10801	-0.147977	1.10801	down	IRF4	interferon regulatory factor 4	3662	0006351 // transcription, DNA-dependent // inferred from electronic annotation///0006355 // regulation of transcription, DNA-dependent // inferred from electronic annotation///0006479 // protein methylation // inferred from electronic annotation///0018022 // peptidyl-lysine methylation // inferred from electronic annotation///0019221 // cytokine-mediated signaling pathway // traceable author stat…	0000788 // nuclear nucleosome // inferred from electronic annotation///0005634 // nucleus // inferred by curator///0005634 // nucleus // inferred from direct assay///0005730 // nucleolus // inferred from direct assay///0005737 // cytoplasm // inferred from direct assay///0005829 // cytosol // traceable author statement	0000975 // regulatory region DNA binding // inferred from electronic annotation///0003677 // DNA binding // inferred from electronic annotation///0003700 // sequence-specific DNA binding transcription factor activity // inferred from sequence or structural similarity///0003700 // sequence-specific DNA binding transcription factor activity // non-traceable author statement///0005515 // protein bin…	chr6:391759-411193 (+) // 94.65 // p25.3
204563_at	1.20104	0.264288	1.20104	up	SELL	selectin L	6402	0007155 // cell adhesion // inferred from electronic annotation///0007596 // blood coagulation // traceable author statement///0033198 // response to ATP // inferred from electronic annotation///0050776 // regulation of immune response // traceable author statement///0050900 // leukocyte migration // traceable author statement	0005886 // plasma membrane // traceable author statement///0005887 // integral to plasma membrane // traceable author statement///0009897 // external side of plasma membrane // inferred from electronic annotation///0016020 // membrane // inferred from electronic annotation///0016021 // integral to membrane // inferred from electronic annotation	0002020 // protease binding // inferred from physical interaction///0005515 // protein binding // inferred from physical interaction///0008201 // heparin binding // traceable author statement///0030246 // carbohydrate binding // inferred from electronic annotation///0043208 // glycosphingolipid binding // traceable author statement///0050839 // cell adhesion molecule binding // inferred from elec…	chr1:169659807-169680727 (-) // 100.0 // q24.2
204698_at	1.15532	0.20829	1.15532	up	ISG20	interferon stimulated exonuclease gene 20kDa	3669	0000738 // DNA catabolic process, exonucleolytic // inferred from direct assay///0006364 // rRNA processing // inferred from electronic annotation///0006401 // RNA catabolic process // inferred from direct assay///0008283 // cell proliferation // traceable author statement///0009615 // response to virus // inferred from direct assay///0019221 // cytokine-mediated signaling pathway // traceable au…	0005622 // intracellular // inferred from electronic annotation///0005634 // nucleus // inferred from electronic annotation///0005634 // nucleus // inferred from direct assay///0005654 // nucleoplasm // traceable author statement///0005730 // nucleolus // inferred from direct assay///0005730 // nucleolus // inferred from electronic annotation///0005737 // cytoplasm // inferred from direct assay//…	0000175 // 3'-5'-exoribonuclease activity // inferred from direct assay///0003676 // nucleic acid binding // inferred from electronic annotation///0003723 // RNA binding // inferred from electronic annotation///0004518 // nuclease activity // inferred from electronic annotation///0004527 // exonuclease activity // inferred from electronic annotation///0004527 // exonuclease activity // inferred f…	chr15:89182582-89198880 (+) // 99.85 // q26.1
204747_at	1.48234	0.567877	1.48234	up	IFIT3	interferon-induced protein with tetratricopeptide repeats 3	3437	0008285 // negative regulation of cell proliferation // inferred from direct assay///0009615 // response to virus // inferred from mutant phenotype///0019221 // cytokine-mediated signaling pathway // traceable author statement///0035457 // cellular response to interferon-alpha // inferred from electronic annotation///0043066 // negative regulation of apoptotic process // inferred from direct assa…	0005737 // cytoplasm // inferred from direct assay///0005739 // mitochondrion // inferred from direct assay///0005829 // cytosol // traceable author statement	0005515 // protein binding // inferred from physical interaction///0042802 // identical protein binding // inferred from physical interaction	chr10:91087769-91100272 (+) // 87.39 // q23.31
204793_at	-1.1753	-0.233029	1.1753	down	GPRASP1	G protein-coupled receptor associated sorting protein 1	9737	0008333 // endosome to lysosome transport // inferred from mutant phenotype	0005737 // cytoplasm // inferred from electronic annotation	0005488 // binding // inferred from electronic annotation///0005515 // protein binding // inferred from physical interaction	chrX:101906441-101913378 (+) // 99.96 // q22.1
204834_at	1.58332	0.662949	1.58332	up	FGL2	fibrinogen-like 2	10875	0007165 // signal transduction // inferred from electronic annotation	0005576 // extracellular region // inferred from electronic annotation///0005577 // fibrinogen complex // traceable author statement///0005615 // extracellular space // inferred from electronic annotation	0005102 // receptor binding // inferred from electronic annotation	chr7:76825491-76829144 (-) // 97.39 // q11.23
204858_s_at	1.32832	0.409606	1.32832	up	TYMP	thymidine phosphorylase	1890	0000002 // mitochondrial genome maintenance // traceable author statement///0001525 // angiogenesis // inferred from electronic annotation///0001654 // eye development // inferred from mutant phenotype///0001701 // in utero embryonic development // inferred from electronic annotation///0003012 // muscle system process // inferred from electronic annotation///0006206 // pyrimidine nucleobase metab…	0005739 // mitochondrion // inferred from electronic annotation///0005739 // mitochondrion // traceable author statement///0005743 // mitochondrial inner membrane // inferred from electronic annotation///0005829 // cytosol // traceable author statement///0030016 // myofibril // inferred from direct assay	0004645 // phosphorylase activity // inferred from electronic annotation///0005161 // platelet-derived growth factor receptor binding // traceable author statement///0005507 // copper ion binding // inferred from electronic annotation///0005507 // copper ion binding // non-traceable author statement///0008083 // growth factor activity // inferred from electronic annotation///0009032 // thymidine …	chr22:50964180-50968455 (-) // 99.06 // q13.33
204924_at	1.21304	0.278631	1.21304	up	TLR2	toll-like receptor 2	7097	0002224 // toll-like receptor signaling pathway // traceable author statement///0002237 // response to molecule of bacterial origin // inferred from electronic annotation///0002238 // response to molecule of fungal origin // inferred from electronic annotation///0002687 // positive regulation of leukocyte migration // inferred from electronic annotation///0002752 // cell surface pattern recogniti…	0005622 // intracellular // inferred from electronic annotation///0005737 // cytoplasm // inferred from direct assay///0005886 // plasma membrane // inferred from direct assay///0005886 // plasma membrane // traceable author statement///0005887 // integral to plasma membrane // traceable author statement///0009897 // external side of plasma membrane // inferred from electronic annotation///000998…	0001875 // lipopolysaccharide receptor activity // traceable author statement///0004872 // receptor activity // inferred from direct assay///0004888 // transmembrane signaling receptor activity // inferred from electronic annotation///0005515 // protein binding // inferred from physical interaction///0008329 // signaling pattern recognition receptor activity // inferred from direct assay///004249…	chr4:154624037-154626530 (+) // 95.77 // q31.3
204929_s_at	1.25461	0.327234	1.25461	up	VAMP5	vesicle-associated membrane protein 5	10791	0007275 // multicellular organismal development // inferred from electronic annotation///0007517 // muscle organ development // traceable author statement///0007519 // skeletal muscle tissue development // inferred from electronic annotation///0016192 // vesicle-mediated transport // inferred from electronic annotation///0030154 // cell differentiation // inferred from electronic annotation///004…	0005794 // Golgi apparatus // inferred from electronic annotation///0005802 // trans-Golgi network // inferred from electronic annotation///0005886 // plasma membrane // traceable author statement///0005887 // integral to plasma membrane // inferred from electronic annotation///0012505 // endomembrane system // inferred from electronic annotation///0016020 // membrane // inferred from electronic …		chr2:85811556-85820499 (+) // 97.25 // p11.2
204959_at	1.26884	0.343511	1.26884	up	MNDA	myeloid cell nuclear differentiation antigen	4332	0006351 // transcription, DNA-dependent // inferred from electronic annotation///0006355 // regulation of transcription, DNA-dependent // inferred from electronic annotation///0006968 // cellular defense response // traceable author statement///0006974 // response to DNA damage stimulus // inferred from mutant phenotype///0030889 // negative regulation of B cell proliferation // inferred from mut…	0005634 // nucleus // inferred from direct assay///0005730 // nucleolus // inferred from direct assay///0005737 // cytoplasm // inferred from direct assay///0016607 // nuclear speck // inferred from direct assay///0034399 // nuclear periphery // inferred from direct assay///0043231 // intracellular membrane-bounded organelle // inferred from direct assay	0003677 // DNA binding // inferred from electronic annotation///0005515 // protein binding // inferred from physical interaction	chr1:158801167-158819270 (+) // 99.82 // q23.1
204972_at	1.33981	0.42203	1.33981	up	OAS2	2'-5'-oligoadenylate synthetase 2, 69/71kDa	4939	0006139 // nucleobase-containing compound metabolic process // traceable author statement///0006164 // purine nucleotide biosynthetic process // inferred from direct assay///0006401 // RNA catabolic process // inferred from electronic annotation///0006486 // protein glycosylation // inferred from direct assay///0006955 // immune response // inferred from electronic annotation///0009615 // respons…	0005634 // nucleus // inferred from electronic annotation///0005737 // cytoplasm // inferred from direct assay///0005739 // mitochondrion // inferred from electronic annotation///0005783 // endoplasmic reticulum // inferred from electronic annotation///0005829 // cytosol // traceable author statement///0016020 // membrane // traceable author statement///0043231 // intracellular membrane-bounded o…	0000166 // nucleotide binding // inferred from electronic annotation///0001730 // 2'-5'-oligoadenylate synthetase activity // inferred from direct assay///0001730 // 2'-5'-oligoadenylate synthetase activity // inferred from mutant phenotype///0003723 // RNA binding // inferred from electronic annotation///0003725 // double-stranded RNA binding // inferred from direct assay///0003725 // double-str…	chr12:113416394-113449021 (+) // 98.21 // q24.13
204994_at	1.30565	0.384773	1.30565	up	MX2	myxovirus (influenza virus) resistance 2 (mouse)	4600	0006184 // GTP catabolic process // traceable author statement///0006810 // transport // inferred from electronic annotation///0006952 // defense response // traceable author statement///0015031 // protein transport // inferred from electronic annotation///0019221 // cytokine-mediated signaling pathway // traceable author statement///0046822 // regulation of nucleocytoplasmic transport // inferre…	0005634 // nucleus // inferred from direct assay///0005643 // nuclear pore // inferred from direct assay///0005737 // cytoplasm // inferred from direct assay///0005829 // cytosol // traceable author statement	0000166 // nucleotide binding // inferred from electronic annotation///0003924 // GTPase activity // inferred from electronic annotation///0005515 // protein binding // inferred from electronic annotation///0005525 // GTP binding // inferred from mutant phenotype	chr21:42733949-42780869 (+) // 90.78 // q22.3
205126_at	1.14953	0.20105	1.14953	up	VRK2	vaccinia related kinase 2	7444	0006468 // protein phosphorylation // traceable author statement///0016310 // phosphorylation // inferred from electronic annotation///0019048 // virus-host interaction // inferred from electronic annotation///0034599 // cellular response to oxidative stress // inferred from mutant phenotype///0043408 // regulation of MAPK cascade // inferred from mutant phenotype///0046777 // protein autophospho…	0005634 // nucleus // inferred from direct assay///0005737 // cytoplasm // inferred from direct assay///0005739 // mitochondrion // inferred from electronic annotation///0005783 // endoplasmic reticulum // inferred from electronic annotation///0005789 // endoplasmic reticulum membrane // inferred from direct assay///0016020 // membrane // inferred from electronic annotation///0016021 // integral …	0000166 // nucleotide binding // inferred from electronic annotation///0004672 // protein kinase activity // inferred from electronic annotation///0004674 // protein serine/threonine kinase activity // inferred from direct assay///0005515 // protein binding // inferred from physical interaction///0005524 // ATP binding // inferred from electronic annotation///0016301 // kinase activity // inferre…	chr2:58273831-58387003 (+) // 99.84 // p16.1
205147_x_at	1.16193	0.216518	1.16193	up	NCF4	neutrophil cytosolic factor 4, 40kDa	4689	0002474 // antigen processing and presentation of peptide antigen via MHC class I // traceable author statement///0002479 // antigen processing and presentation of exogenous peptide antigen via MHC class I, TAP-dependent // traceable author statement///0006955 // immune response // traceable author statement///0007154 // cell communication // inferred from electronic annotation///0042590 // antig…	0005737 // cytoplasm // inferred from electronic annotation///0005829 // cytosol // inferred from direct assay///0005829 // cytosol // traceable author statement///0016020 // membrane // inferred from direct assay///0032010 // phagolysosome // traceable author statement///0043020 // NADPH oxidase complex // inferred from direct assay	0005515 // protein binding // inferred from physical interaction///0035091 // phosphatidylinositol binding // inferred from electronic annotation///0046983 // protein dimerization activity // traceable author statement	chr22:37257057-37273960 (+) // 99.21 // q12.3
205237_at	1.22064	0.287643	1.22064	up	FCN1	ficolin (collagen/fibrinogen domain containing) 1	2219	0001867 // complement activation, lectin pathway // traceable author statement///0006956 // complement activation // traceable author statement///0007165 // signal transduction // inferred from electronic annotation///0008228 // opsonization // traceable author statement///0045087 // innate immune response // inferred from electronic annotation	0005576 // extracellular region // inferred from electronic annotation///0005576 // extracellular region // traceable author statement///0005581 // collagen // inferred from electronic annotation///0005615 // extracellular space // inferred from electronic annotation	0003823 // antigen binding // traceable author statement///0005102 // receptor binding // inferred from electronic annotation///0005509 // calcium ion binding // traceable author statement///0005515 // protein binding // inferred from physical interaction///0030246 // carbohydrate binding // traceable author statement///0046872 // metal ion binding // inferred from electronic annotation	chr9:137801435-137809809 (-) // 98.99 // q34.3
205241_at	1.3654	0.449328	1.3654	up	SCO2	SCO2 cytochrome c oxidase assembly protein	9997	0001654 // eye development // inferred from mutant phenotype///0001701 // in utero embryonic development // inferred from electronic annotation///0003012 // muscle system process // inferred from electronic annotation///0006825 // copper ion transport // inferred from electronic annotation///0006878 // cellular copper ion homeostasis // inferred from electronic annotation///0008535 // respiratory…	0005739 // mitochondrion // traceable author statement///0005743 // mitochondrial inner membrane // inferred from electronic annotation///0030016 // myofibril // inferred from direct assay	0005507 // copper ion binding // non-traceable author statement///0046872 // metal ion binding // inferred from electronic annotation	chr22:50961998-50964298 (-) // 99.36 // q13.33
205382_s_at	1.22081	0.287834	1.22081	up	CFD	complement factor D (adipsin)	1675	0002576 // platelet degranulation // traceable author statement///0006508 // proteolysis // inferred from electronic annotation///0006956 // complement activation // traceable author statement///0006957 // complement activation, alternative pathway // traceable author statement///0007219 // Notch signaling pathway // inferred from electronic annotation///0007596 // blood coagulation // traceable …	0005576 // extracellular region // traceable author statement///0005615 // extracellular space // inferred from electronic annotation///0031093 // platelet alpha granule lumen // traceable author statement	0003824 // catalytic activity // inferred from electronic annotation///0004175 // endopeptidase activity // inferred from electronic annotation///0004252 // serine-type endopeptidase activity // inferred from electronic annotation///0008233 // peptidase activity // inferred from electronic annotation///0008236 // serine-type peptidase activity // traceable author statement///0016787 // hydrolase …	chr19:859710-863569 (+) // 78.99 // p13.3
205483_s_at	1.71463	0.777899	1.71463	up	ISG15	ISG15 ubiquitin-like modifier	9636	0007267 // cell-cell signaling // non-traceable author statement///0019048 // virus-host interaction // inferred from electronic annotation///0019221 // cytokine-mediated signaling pathway // traceable author statement///0019941 // modification-dependent protein catabolic process // inferred from electronic annotation///0031397 // negative regulation of protein ubiquitination // inferred from dir…	0005576 // extracellular region // inferred from direct assay///0005615 // extracellular space // non-traceable author statement///0005737 // cytoplasm // non-traceable author statement///0005829 // cytosol // traceable author statement	0005515 // protein binding // inferred from physical interaction///0031386 // protein tag // inferred from electronic annotation	chr1:948878-949919 (+) // 99.37 // p36.33
205552_s_at	1.53301	0.616371	1.53301	up	OAS1	2'-5'-oligoadenylate synthetase 1, 40/46kDa	4938	0006164 // purine nucleotide biosynthetic process // inferred from direct assay///0006955 // immune response // inferred from electronic annotation///0009615 // response to virus // inferred from direct assay///0019221 // cytokine-mediated signaling pathway // traceable author statement///0035457 // cellular response to interferon-alpha // inferred from direct assay///0045071 // negative regulati…	0005576 // extracellular region // inferred from electronic annotation///0005634 // nucleus // inferred from direct assay///0005634 // nucleus // inferred from electronic annotation///0005737 // cytoplasm // inferred from direct assay///0005739 // mitochondrion // inferred from electronic annotation///0005783 // endoplasmic reticulum // inferred from electronic annotation///0005829 // cytosol // …	0000166 // nucleotide binding // inferred from electronic annotation///0001730 // 2'-5'-oligoadenylate synthetase activity // inferred from direct assay///0003723 // RNA binding // inferred from electronic annotation///0003725 // double-stranded RNA binding // inferred from direct assay///0005515 // protein binding // inferred from physical interaction///0005524 // ATP binding // traceable author…	chr12:113344751-113355751 (+) // 98.62 // q24.13
205569_at	1.21015	0.275189	1.21015	up	LAMP3	lysosomal-associated membrane protein 3	27074	0008283 // cell proliferation // traceable author statement	0005764 // lysosome // inferred from electronic annotation///0005765 // lysosomal membrane // inferred from electronic annotation///0016020 // membrane // inferred from electronic annotation///0016021 // integral to membrane // inferred from electronic annotation///0030659 // cytoplasmic vesicle membrane // inferred from electronic annotation///0031410 // cytoplasmic vesicle // inferred from elec…		chr3:182840003-182880506 (-) // 83.42 // q27.1
205599_at	-1.1062	-0.145617	1.1062	down	TRAF1	TNF receptor-associated factor 1	7185	0006461 // protein complex assembly // traceable author statement///0006915 // apoptotic process // inferred from electronic annotation///0007165 // signal transduction // inferred from electronic annotation///0042981 // regulation of apoptotic process // inferred from direct assay///0042981 // regulation of apoptotic process // inferred from electronic annotation///0043123 // positive regulation…	0005737 // cytoplasm // traceable author statement	0005515 // protein binding // inferred from physical interaction///0008270 // zinc ion binding // inferred from electronic annotation///0031625 // ubiquitin protein ligase binding // inferred from physical interaction///0031996 // thioesterase binding // inferred from physical interaction	chr9:123666265-123688428 (-) // 96.55 // q33.2
205660_at	1.35076	0.43377	1.35076	up	OASL	2'-5'-oligoadenylate synthetase-like	8638	0006955 // immune response // inferred from electronic annotation///0009615 // response to virus // inferred from direct assay///0019221 // cytokine-mediated signaling pathway // traceable author statement///0045071 // negative regulation of viral genome replication // inferred from direct assay///0045087 // innate immune response // inferred from electronic annotation///0051607 // defense respon…	0005634 // nucleus // inferred from electronic annotation///0005730 // nucleolus // inferred from direct assay///0005737 // cytoplasm // inferred from direct assay///0005829 // cytosol // traceable author statement	0001730 // 2'-5'-oligoadenylate synthetase activity // inferred from direct assay///0003677 // DNA binding // inferred from direct assay///0003723 // RNA binding // inferred from electronic annotation///0003725 // double-stranded RNA binding // inferred from direct assay///0005515 // protein binding // inferred from electronic annotation///0005524 // ATP binding // inferred from electronic annota…	chr12:121458094-121476780 (-) // 92.09 // q24.31
205692_s_at	1.20469	0.268662	1.20469	up	CD38	CD38 molecule	952	0001666 // response to hypoxia // inferred from electronic annotation///0007165 // signal transduction // non-traceable author statement///0007204 // elevation of cytosolic calcium ion concentration // inferred from electronic annotation///0007565 // female pregnancy // inferred from electronic annotation///0009725 // response to hormone stimulus // inferred from electronic annotation///0030307 /…	0005634 // nucleus // inferred from electronic annotation///0005886 // plasma membrane // inferred from electronic annotation///0009986 // cell surface // inferred from electronic annotation///0016020 // membrane // traceable author statement///0016021 // integral to membrane // inferred from electronic annotation///0043231 // intracellular membrane-bounded organelle // inferred from electronic a…	0000166 // nucleotide binding // inferred from electronic annotation///0003953 // NAD+ nucleosidase activity // inferred from electronic annotation///0016787 // hydrolase activity // inferred from electronic annotation///0016798 // hydrolase activity, acting on glycosyl bonds // inferred from electronic annotation///0016849 // phosphorus-oxygen lyase activity // inferred from electronic annotation	chr4:15779974-15850486 (+) // 99.27 // p15.32
205715_at	1.18277	0.242169	1.18277	up	BST1	bone marrow stromal cell antigen 1	683	0006959 // humoral immune response // traceable author statement///0007275 // multicellular organismal development // traceable author statement	0005886 // plasma membrane // inferred from electronic annotation///0016020 // membrane // inferred from electronic annotation///0019898 // extrinsic to membrane // traceable author statement///0031225 // anchored to membrane // inferred from electronic annotation	0000166 // nucleotide binding // inferred from electronic annotation///0003953 // NAD+ nucleosidase activity // inferred from electronic annotation///0016787 // hydrolase activity // inferred from electronic annotation	chr4:15704640-15733795 (+) // 94.26 // p15.32
205842_s_at	1.18538	0.245351	1.18538	up	JAK2	Janus kinase 2	3717	0000186 // activation of MAPKK activity // inferred from electronic annotation///0006468 // protein phosphorylation // traceable author statement///0006915 // apoptotic process // inferred from sequence or structural similarity///0006919 // activation of cysteine-type endopeptidase activity involved in apoptotic process // inferred from sequence or structural similarity///0006928 // cellular comp…	0005634 // nucleus // inferred from direct assay///0005737 // cytoplasm // inferred from direct assay///0005829 // cytosol // traceable author statement///0005856 // cytoskeleton // inferred from electronic annotation///0005901 // caveola // inferred from sequence or structural similarity///0012505 // endomembrane system // inferred from electronic annotation///0016020 // membrane // inferred fro…	0000166 // nucleotide binding // inferred from electronic annotation///0004672 // protein kinase activity // non-traceable author statement///0004713 // protein tyrosine kinase activity // not recorded///0004713 // protein tyrosine kinase activity // inferred from sequence or structural similarity///0004713 // protein tyrosine kinase activity // traceable author statement///0004715 // non-membran…	chr9:5021987-5126892 (+) // 99.6 // p24.1
205875_s_at	1.10683	0.14643	1.10683	up	TREX1	three prime repair exonuclease 1	11277	0006259 // DNA metabolic process // inferred from sequence or structural similarity///0006260 // DNA replication // non-traceable author statement///0006281 // DNA repair // traceable author statement///0006298 // mismatch repair // non-traceable author statement///0006310 // DNA recombination // non-traceable author statement///0006974 // response to DNA damage stimulus // inferred from electron…	0005622 // intracellular // inferred from electronic annotation///0005634 // nucleus // inferred from electronic annotation///0005635 // nuclear envelope // non-traceable author statement///0005737 // cytoplasm // inferred from electronic annotation///0005789 // endoplasmic reticulum membrane // traceable author statement	0003676 // nucleic acid binding // inferred from electronic annotation///0003690 // double-stranded DNA binding // inferred from electronic annotation///0003697 // single-stranded DNA binding // traceable author statement///0004518 // nuclease activity // inferred from electronic annotation///0004527 // exonuclease activity // inferred from electronic annotation///0008296 // 3'-5'-exodeoxyribonuc…	chr3:48506918-48509043 (+) // 98.14 // p21.31
205896_at	1.1691	0.225395	1.1691	up	SLC22A4	solute carrier family 22 (organic cation/ergothioneine transporter), member 4	6583	0006641 // triglyceride metabolic process // inferred from electronic annotation///0006810 // transport // inferred from electronic annotation///0006811 // ion transport // inferred from electronic annotation///0006814 // sodium ion transport // inferred from electronic annotation///0007589 // body fluid secretion // traceable author statement///0009437 // carnitine metabolic process // inferred …	0005739 // mitochondrion // inferred from direct assay///0005886 // plasma membrane // inferred by curator///0005886 // plasma membrane // traceable author statement///0005887 // integral to plasma membrane // traceable author statement///0016020 // membrane // inferred from electronic annotation///0016021 // integral to membrane // inferred from electronic annotation///0016324 // apical plasma m…	0000166 // nucleotide binding // traceable author statement///0005215 // transporter activity // inferred from electronic annotation///0005515 // protein binding // inferred from physical interaction///0005524 // ATP binding // inferred from electronic annotation///0008513 // secondary active organic cation transmembrane transporter activity // traceable author statement///0015075 // ion transmem…	chr5:131630163-131679861 (+) // 99.86 // q31.1
205936_s_at	1.14334	0.193248	1.14334	up	HK3	hexokinase 3 (white cell)	3101	0001678 // cellular glucose homeostasis // not recorded///0005975 // carbohydrate metabolic process // traceable author statement///0006096 // glycolysis // non-traceable author statement///0008152 // metabolic process // inferred from electronic annotation///0008645 // hexose transport // traceable author statement///0015758 // glucose transport // traceable author statement///0016310 // phospho…	0005739 // mitochondrion // inferred from electronic annotation///0005829 // cytosol // traceable author statement///0016020 // membrane // non-traceable author statement///0043234 // protein complex // inferred from electronic annotation	0000166 // nucleotide binding // inferred from electronic annotation///0003824 // catalytic activity // inferred from electronic annotation///0004340 // glucokinase activity // not recorded///0004396 // hexokinase activity // inferred from direct assay///0004396 // hexokinase activity // non-traceable author statement///0005515 // protein binding // inferred from electronic annotation///0005524 /…	chr5:176307870-176326315 (-) // 98.73 // q35.2
205992_s_at	1.20936	0.274239	1.20936	up	IL15	interleukin 15	3600	0001779 // natural killer cell differentiation // inferred from electronic annotation///0001866 // NK T cell proliferation // inferred from electronic annotation///0006954 // inflammatory response // inferred from electronic annotation///0006955 // immune response // inferred from electronic annotation///0007165 // signal transduction // traceable author statement///0007267 // cell-cell signaling…	0005576 // extracellular region // non-traceable author statement///0005615 // extracellular space // inferred from electronic annotation///0005634 // nucleus // inferred from electronic annotation///0005737 // cytoplasm // traceable author statement///0005768 // endosome // traceable author statement///0005794 // Golgi apparatus // traceable author statement///0005887 // integral to plasma membr…	0005125 // cytokine activity // inferred from electronic annotation///0005126 // cytokine receptor binding // inferred from electronic annotation///0005515 // protein binding // inferred from physical interaction	chr4:142557810-142654398 (+) // 99.5 // q31.21
206111_at	1.41799	0.50385	1.41799	up	RNASE2	ribonuclease, RNase A family, 2 (liver, eosinophil-derived neurotoxin)	6036	0006401 // RNA catabolic process // traceable author statement///0006935 // chemotaxis // inferred from direct assay///0090305 // nucleic acid phosphodiester bond hydrolysis // inferred from electronic annotation	0005576 // extracellular region // traceable author statement///0005764 // lysosome // inferred from electronic annotation	0003676 // nucleic acid binding // inferred from electronic annotation///0004518 // nuclease activity // inferred from electronic annotation///0004519 // endonuclease activity // inferred from electronic annotation///0004522 // pancreatic ribonuclease activity // inferred from electronic annotation///0004540 // ribonuclease activity // traceable author statement///0016787 // hydrolase activity //…	chr14:21423629-21424594 (+) // 99.73 // q11.2
206133_at	1.31172	0.39146	1.31172	up	XAF1	XIAP associated factor 1	54739	0006915 // apoptotic process // inferred from electronic annotation///0019221 // cytokine-mediated signaling pathway // traceable author statement///0035456 // response to interferon-beta // inferred from direct assay///0060337 // type I interferon-mediated signaling pathway // traceable author statement	0005634 // nucleus // inferred from electronic annotation///0005737 // cytoplasm // inferred from electronic annotation///0005739 // mitochondrion // inferred from electronic annotation///0005829 // cytosol // traceable author statement	0005515 // protein binding // inferred from electronic annotation///0008270 // zinc ion binding // inferred from electronic annotation///0046872 // metal ion binding // inferred from electronic annotation	chr17:6659397-6676908 (+) // 78.13 // p13.1
206332_s_at	1.14604	0.196659	1.14604	up	IFI16	interferon, gamma-inducible protein 16	3428	0000122 // negative regulation of transcription from RNA polymerase II promoter // inferred from direct assay///0000122 // negative regulation of transcription from RNA polymerase II promoter // inferred from mutant phenotype///0001819 // positive regulation of cytokine production // traceable author statement///0002218 // activation of innate immune response // inferred from direct assay///00063…	0005634 // nucleus // inferred from direct assay///0005654 // nucleoplasm // inferred from direct assay///0005730 // nucleolus // inferred from direct assay///0005737 // cytoplasm // inferred from direct assay///0005829 // cytosol // traceable author statement///0016607 // nuclear speck // inferred from direct assay	0003677 // DNA binding // inferred from electronic annotation///0003690 // double-stranded DNA binding // inferred from direct assay///0005515 // protein binding // inferred from physical interaction///0008134 // transcription factor binding // inferred from direct assay	chr1:158979707-159024938 (+) // 98.12 // q23.1
206488_s_at	1.25905	0.33234	1.25905	up	CD36	CD36 molecule (thrombospondin receptor)	948	0000122 // negative regulation of transcription from RNA polymerase II promoter // inferred from electronic annotation///0001954 // positive regulation of cell-matrix adhesion // inferred from direct assay///0002224 // toll-like receptor signaling pathway // traceable author statement///0002474 // antigen processing and presentation of peptide antigen via MHC class I // traceable author statement…	0005581 // collagen // inferred from electronic annotation///0005794 // Golgi apparatus // inferred from electronic annotation///0005886 // plasma membrane // inferred from direct assay///0005886 // plasma membrane // traceable author statement///0005887 // integral to plasma membrane // traceable author statement///0009897 // external side of plasma membrane // inferred from electronic annotatio…	0005041 // low-density lipoprotein receptor activity // inferred from mutant phenotype///0005041 // low-density lipoprotein receptor activity // traceable author statement///0005515 // protein binding // inferred from electronic annotation///0008035 // high-density lipoprotein particle binding // inferred from electronic annotation///0008289 // lipid binding // inferred from direct assay///003016…	chr7:80275632-80303732 (+) // 99.45 // q21.11
206491_s_at	1.1122	0.153413	1.1122	up	NAPA	N-ethylmaleimide-sensitive factor attachment protein, alpha	8775	0006810 // transport // inferred from electronic annotation///0006886 // intracellular protein transport // inferred from electronic annotation///0006891 // intra-Golgi vesicle-mediated transport // traceable author statement///0006892 // post-Golgi vesicle-mediated transport // traceable author statement///0006944 // cellular membrane fusion // traceable author statement///0007420 // brain devel…	0005829 // cytosol // traceable author statement///0016020 // membrane // inferred from electronic annotation///0070044 // synaptobrevin 2-SNAP-25-syntaxin-1a complex // inferred from electronic annotation	0000149 // SNARE binding // inferred from electronic annotation///0005515 // protein binding // inferred from physical interaction///0019905 // syntaxin binding // inferred from electronic annotation	chr19:47990896-48018267 (-) // 98.05 // q13.32
206513_at	1.23067	0.299447	1.23067	up	AIM2	absent in melanoma 2	9447	0002218 // activation of innate immune response // inferred from direct assay///0002230 // positive regulation of defense response to virus by host // inferred from sequence or structural similarity///0006915 // apoptotic process // inferred from electronic annotation///0006954 // inflammatory response // inferred from electronic annotation///0006955 // immune response // traceable author stateme…	0005634 // nucleus // inferred from direct assay///0005730 // nucleolus // inferred from direct assay///0005737 // cytoplasm // inferred from direct assay///0005739 // mitochondrion // inferred from direct assay///0005829 // cytosol // traceable author statement///0044444 // cytoplasmic part // inferred from direct assay///0097169 // AIM2 inflammasome complex // inferred from direct assay	0003677 // DNA binding // inferred from electronic annotation///0003690 // double-stranded DNA binding // inferred from direct assay///0005515 // protein binding // inferred from physical interaction///0042802 // identical protein binding // inferred from physical interaction	chr1:159032274-159046647 (-) // 94.68 // q23.1
206641_at	1.1249	0.169794	1.1249	up	TNFRSF17	tumor necrosis factor receptor superfamily, member 17	608	0007165 // signal transduction // traceable author statement///0007275 // multicellular organismal development // traceable author statement///0008283 // cell proliferation // traceable author statement///0033209 // tumor necrosis factor-mediated signaling pathway // inferred from reviewed computational analysis	0005886 // plasma membrane // inferred from electronic annotation///0012505 // endomembrane system // inferred from electronic annotation///0016020 // membrane // inferred from electronic annotation///0016021 // integral to membrane // inferred from electronic annotation	0004872 // receptor activity // traceable author statement///0005031 // tumor necrosis factor-activated receptor activity // inferred from reviewed computational analysis	chr16:12058963-12061925 (+) // 99.5 // p13.13
206687_s_at	1.12268	0.166944	1.12268	up	PTPN6	protein tyrosine phosphatase, non-receptor type 6	5777	0002924 // negative regulation of humoral immune response mediated by circulating immunoglobulin // inferred from electronic annotation///0006470 // protein dephosphorylation // inferred from direct assay///0006915 // apoptotic process // traceable author statement///0007186 // G-protein coupled receptor signaling pathway // traceable author statement///0007596 // blood coagulation // traceable a…	0005634 // nucleus // inferred from direct assay///0005737 // cytoplasm // inferred from direct assay///0005829 // cytosol // traceable author statement///0016020 // membrane // traceable author statement///0042105 // alpha-beta T cell receptor complex // inferred from electronic annotation	0001784 // phosphotyrosine binding // inferred from electronic annotation///0004721 // phosphoprotein phosphatase activity // inferred from electronic annotation///0004725 // protein tyrosine phosphatase activity // traceable author statement///0005001 // transmembrane receptor protein tyrosine phosphatase activity // inferred from direct assay///0005515 // protein binding // inferred from physic…	chr12:7060534-7070476 (+) // 99.67 // p13.31
206715_at	1.24935	0.321173	1.24935	up	TFEC	transcription factor EC	22797	0006351 // transcription, DNA-dependent // inferred from electronic annotation///0006355 // regulation of transcription, DNA-dependent // inferred from electronic annotation///0034605 // cellular response to heat // inferred from electronic annotation	0005634 // nucleus // inferred from electronic annotation	0003677 // DNA binding // inferred from electronic annotation///0003700 // sequence-specific DNA binding transcription factor activity // traceable author statement///0003713 // transcription coactivator activity // traceable author statement///0003714 // transcription corepressor activity // traceable author statement///0046983 // protein dimerization activity // inferred from electronic annotat…	chr7:115580025-115670795 (-) // 99.94 // q31.2
206881_s_at	1.26173	0.335399	1.26173	up	LILRA3	leukocyte immunoglobulin-like receptor, subfamily A (without TM domain), member 3	11026	0006952 // defense response // traceable author statement///0007165 // signal transduction // traceable author statement	0005576 // extracellular region // inferred from electronic annotation///0005886 // plasma membrane // traceable author statement	0003823 // antigen binding // traceable author statement///0004872 // receptor activity // traceable author statement///0005515 // protein binding // inferred from electronic annotation	chr19:54799857-54804235 (-) // 99.87 // q13.42
206978_at	1.17419	0.231667	1.17419	up	CCR2	chemokine (C-C motif) receptor 2	729230	0001974 // blood vessel remodeling // inferred from sequence or structural similarity///0002407 // dendritic cell chemotaxis // traceable author statement///0002827 // positive regulation of T-helper 1 type immune response // inferred from sequence or structural similarity///0002829 // negative regulation of type 2 immune response // inferred from sequence or structural similarity///0006874 // ce…	0005737 // cytoplasm // inferred from direct assay///0005829 // cytosol // inferred from sequence or structural similarity///0005886 // plasma membrane // inferred from direct assay///0005886 // plasma membrane // traceable author statement///0005887 // integral to plasma membrane // traceable author statement///0016020 // membrane // inferred from electronic annotation///0016021 // integral to m…	0004871 // signal transducer activity // inferred from electronic annotation///0004930 // G-protein coupled receptor activity // inferred from electronic annotation///0004950 // chemokine receptor activity // traceable author statement///0016493 // C-C chemokine receptor activity // inferred from electronic annotation///0019957 // C-C chemokine binding // inferred from electronic annotation///003…	chr3:46398979-46402419 (+) // 93.37 // p21.31
207104_x_at	1.21444	0.280294	1.21444	up	LILRB1	leukocyte immunoglobulin-like receptor, subfamily B (with TM and ITIM domains), member 1	10859	0001915 // negative regulation of T cell mediated cytotoxicity // inferred from direct assay///0002230 // positive regulation of defense response to virus by host // inferred from direct assay///0002309 // T cell proliferation involved in immune response // inferred from direct assay///0002740 // negative regulation of cytokine secretion involved in immune response // inferred from direct assay//…	0005737 // cytoplasm // inferred from direct assay///0005886 // plasma membrane // traceable author statement///0009897 // external side of plasma membrane // inferred from direct assay///0016020 // membrane // inferred from electronic annotation///0016021 // integral to membrane // inferred from electronic annotation	0005515 // protein binding // inferred from electronic annotation///0008157 // protein phosphatase 1 binding // inferred from physical interaction///0030107 // HLA-A specific inhibitory MHC class I receptor activity // inferred from direct assay///0030109 // HLA-B specific inhibitory MHC class I receptor activity // inferred from direct assay///0032393 // MHC class I receptor activity // inferred…	chr19:55142524-55148470 (+) // 97.76 // q13.42
207157_s_at	1.11472	0.156679	1.11472	up	GNG5	guanine nucleotide binding protein (G protein), gamma 5	2787	0006112 // energy reserve metabolic process // traceable author statement///0006184 // GTP catabolic process // non-traceable author statement///0007165 // signal transduction // non-traceable author statement///0007186 // G-protein coupled receptor signaling pathway // non-traceable author statement///0007268 // synaptic transmission // traceable author statement///0044281 // small molecule meta…	0005834 // heterotrimeric G-protein complex // non-traceable author statement///0005886 // plasma membrane // traceable author statement///0016020 // membrane // inferred from electronic annotation	0003924 // GTPase activity // non-traceable author statement///0004871 // signal transducer activity // non-traceable author statement	chr1:84964091-84972243 (-) // 96.56 // p22.3
207224_s_at	1.18386	0.243498	1.18386	up	SIGLEC7	sialic acid binding Ig-like lectin 7	27036	0007155 // cell adhesion // inferred from electronic annotation	0005887 // integral to plasma membrane // traceable author statement///0016020 // membrane // inferred from electronic annotation///0016021 // integral to membrane // inferred from electronic annotation	0004872 // receptor activity // traceable author statement///0005515 // protein binding // inferred from electronic annotation///0030246 // carbohydrate binding // traceable author statement	chr19:51645582-51656783 (+) // 83.33 // q13.41
207270_x_at	1.10839	0.14846	1.10839	up	CD300C	CD300c molecule	10871	0006968 // cellular defense response // traceable author statement	0005886 // plasma membrane // inferred from electronic annotation///0005887 // integral to plasma membrane // traceable author statement///0016020 // membrane // inferred from electronic annotation///0016021 // integral to membrane // inferred from electronic annotation	0004888 // transmembrane signaling receptor activity // traceable author statement///0005515 // protein binding // inferred from electronic annotation	chr17:72537565-72542149 (-) // 92.27 // q25.1
207275_s_at	1.24267	0.313438	1.24267	up	ACSL1	acyl-CoA synthetase long-chain family member 1	2180	0001676 // long-chain fatty acid metabolic process // inferred from direct assay///0006629 // lipid metabolic process // inferred from electronic annotation///0006631 // fatty acid metabolic process // inferred from electronic annotation///0006641 // triglyceride metabolic process // inferred from electronic annotation///0007584 // response to nutrient // inferred from electronic annotation///000…	0005739 // mitochondrion // inferred from direct assay///0005741 // mitochondrial outer membrane // traceable author statement///0005777 // peroxisome // inferred from electronic annotation///0005778 // peroxisomal membrane // inferred from electronic annotation///0005783 // endoplasmic reticulum // inferred from electronic annotation///0005789 // endoplasmic reticulum membrane // traceable autho…	0000166 // nucleotide binding // inferred from electronic annotation///0003824 // catalytic activity // inferred from electronic annotation///0004467 // long-chain fatty acid-CoA ligase activity // inferred from direct assay///0004467 // long-chain fatty acid-CoA ligase activity // traceable author statement///0005524 // ATP binding // inferred from electronic annotation///0016874 // ligase activ…	chr4:185677262-185724702 (-) // 96.89 // q35.1
207668_x_at	1.10539	0.144562	1.10539	up	PDIA6	protein disulfide isomerase family A, member 6	10130	0006457 // protein folding // traceable author statement///0006662 // glycerol ether metabolic process // inferred from electronic annotation///0006987 // activation of signaling protein activity involved in unfolded protein response // traceable author statement///0030968 // endoplasmic reticulum unfolded protein response // traceable author statement///0044267 // cellular protein metabolic proc…	0005783 // endoplasmic reticulum // traceable author statement///0005788 // endoplasmic reticulum lumen // inferred from electronic annotation///0005789 // endoplasmic reticulum membrane // traceable author statement///0005793 // endoplasmic reticulum-Golgi intermediate compartment // inferred from direct assay///0005886 // plasma membrane // inferred from electronic annotation///0016020 // membr…	0003756 // protein disulfide isomerase activity // inferred from electronic annotation///0005515 // protein binding // inferred from physical interaction///0009055 // electron carrier activity // inferred from electronic annotation///0015035 // protein disulfide oxidoreductase activity // inferred from electronic annotation///0016853 // isomerase activity // inferred from electronic annotation	chr2:10924003-10952912 (-) // 95.16 // p25.1
207697_x_at	1.24054	0.310968	1.24054	up	LILRB2	leukocyte immunoglobulin-like receptor, subfamily B (with TM and ITIM domains), member 2	10288	0002578 // negative regulation of antigen processing and presentation // inferred from direct assay///0002666 // positive regulation of T cell tolerance induction // inferred from mutant phenotype///0002767 // immune response-inhibiting cell surface receptor signaling pathway // inferred from direct assay///0002767 // immune response-inhibiting cell surface receptor signaling pathway // inferred …	0005615 // extracellular space // inferred from direct assay///0005737 // cytoplasm // inferred from direct assay///0005886 // plasma membrane // traceable author statement///0005887 // integral to plasma membrane // inferred by curator///0009986 // cell surface // inferred from direct assay///0016020 // membrane // traceable author statement///0016021 // integral to membrane // inferred from ele…	0004872 // receptor activity // traceable author statement///0005515 // protein binding // inferred from physical interaction///0008157 // protein phosphatase 1 binding // inferred from physical interaction///0023029 // MHC class Ib protein binding // inferred from physical interaction///0032396 // inhibitory MHC class I receptor activity // inferred from direct assay///0032396 // inhibitory MHC …	chr19:54778319-54784950 (-) // 94.24 // q13.42
207713_s_at	1.11749	0.160266	1.11749	up	RBCK1	RanBP-type and C3HC4-type zinc finger containing 1	10616	0000209 // protein polyubiquitination // inferred from direct assay///0006351 // transcription, DNA-dependent // inferred from electronic annotation///0016567 // protein ubiquitination // inferred from electronic annotation///0019048 // virus-host interaction // inferred from electronic annotation///0032088 // negative regulation of NF-kappaB transcription factor activity // inferred from direct …	0005622 // intracellular // inferred from electronic annotation///0071797 // LUBAC complex // inferred from direct assay	0003677 // DNA binding // inferred from electronic annotation///0003700 // sequence-specific DNA binding transcription factor activity // traceable author statement///0004842 // ubiquitin-protein ligase activity // inferred from direct assay///0005080 // protein kinase C binding // inferred from electronic annotation///0005515 // protein binding // inferred from physical interaction///0008270 // …	chr20:388814-411604 (+) // 98.35 // p13
207761_s_at	1.14659	0.197354	1.14659	up	METTL7A	methyltransferase like 7A	25840	0008152 // metabolic process // inferred from electronic annotation///0009312 // oligosaccharide biosynthetic process // inferred from electronic annotation///0009877 // nodulation // inferred from electronic annotation///0032259 // methylation // inferred from electronic annotation	0005783 // endoplasmic reticulum // inferred from electronic annotation///0005811 // lipid particle // inferred from electronic annotation///0016020 // membrane // inferred from electronic annotation	0008168 // methyltransferase activity // inferred from electronic annotation///0008757 // S-adenosylmethionine-dependent methyltransferase activity // inferred from electronic annotation///0016740 // transferase activity // inferred from electronic annotation	chr12:51318801-51326288 (+) // 89.79 // q13.12
207826_s_at	-1.16415	-0.219276	1.16415	down	ID3	inhibitor of DNA binding 3, dominant negative helix-loop-helix protein	3399	0000122 // negative regulation of transcription from RNA polymerase II promoter // inferred from electronic annotation///0001656 // metanephros development // inferred from electronic annotation///0006275 // regulation of DNA replication // inferred from electronic annotation///0006351 // transcription, DNA-dependent // inferred from electronic annotation///0007275 // multicellular organismal dev…	0005634 // nucleus // inferred from electronic annotation///0005737 // cytoplasm // inferred from electronic annotation	0003700 // sequence-specific DNA binding transcription factor activity // inferred from electronic annotation///0003714 // transcription corepressor activity // traceable author statement///0005515 // protein binding // inferred from electronic annotation///0008134 // transcription factor binding // inferred from electronic annotation///0019904 // protein domain specific binding // inferred from …	chr1:23884431-23885969 (-) // 92.46 // p36.12
207857_at	1.17206	0.229051	1.17206	up	LILRA2	leukocyte immunoglobulin-like receptor, subfamily A (with TM domain), member 2	11027	0006952 // defense response // traceable author statement///0007165 // signal transduction // traceable author statement	0016020 // membrane // inferred from electronic annotation///0016021 // integral to membrane // inferred from electronic annotation	0003823 // antigen binding // traceable author statement///0004872 // receptor activity // traceable author statement///0005515 // protein binding // inferred from electronic annotation	chr19:55085258-55099021 (+) // 99.88 // q13.42
207872_s_at	1.10035	0.137957	1.10035	up	LILRA1	leukocyte immunoglobulin-like receptor, subfamily A (with TM domain), member 1	11024	0006952 // defense response // traceable author statement///0007166 // cell surface receptor signaling pathway // traceable author statement///0050776 // regulation of immune response // traceable author statement	0005886 // plasma membrane // traceable author statement///0016020 // membrane // inferred from electronic annotation///0016021 // integral to membrane // inferred from electronic annotation	0003823 // antigen binding // traceable author statement///0004888 // transmembrane signaling receptor activity // traceable author statement///0005515 // protein binding // inferred from electronic annotation	chr19:55105112-55112540 (+) // 99.9 // q13.42
208012_x_at	1.20301	0.266645	1.20301	up	SP110	SP110 nuclear body protein	3431	0006351 // transcription, DNA-dependent // inferred from electronic annotation///0006355 // regulation of transcription, DNA-dependent // inferred from electronic annotation///0007165 // signal transduction // traceable author statement///0019048 // virus-host interaction // inferred from electronic annotation	0005634 // nucleus // inferred from direct assay///0005730 // nucleolus // inferred from direct assay	0003677 // DNA binding // inferred from electronic annotation///0004871 // signal transducer activity // traceable author statement///0008270 // zinc ion binding // inferred from electronic annotation///0046872 // metal ion binding // inferred from electronic annotation	chr2:231041300-231072776 (-) // 89.46 // q37.1
208436_s_at	1.3912	0.476331	1.3912	up	IRF7	interferon regulatory factor 7	3665	0000122 // negative regulation of transcription from RNA polymerase II promoter // traceable author statement///0002224 // toll-like receptor signaling pathway // traceable author statement///0002756 // MyD88-independent toll-like receptor signaling pathway // traceable author statement///0002819 // regulation of adaptive immune response // inferred from direct assay///0006351 // transcription, D…	0005581 // collagen // inferred from electronic annotation///0005634 // nucleus // traceable author statement///0005654 // nucleoplasm // traceable author statement///0005737 // cytoplasm // traceable author statement///0005829 // cytosol // traceable author statement///0010008 // endosome membrane // traceable author statement	0000975 // regulatory region DNA binding // inferred from electronic annotation///0000979 // RNA polymerase II core promoter sequence-specific DNA binding // inferred from direct assay///0000982 // RNA polymerase II core promoter proximal region sequence-specific DNA binding transcription factor activity // inferred from direct assay///0003677 // DNA binding // inferred from mutant phenotype///00…	chr11:612582-615927 (-) // 100.0 // p15.5
208594_x_at	1.14299	0.192808	1.14299	up	LILRA6	leukocyte immunoglobulin-like receptor, subfamily A (with TM domain), member 6	79168		0016021 // integral to membrane // inferred from electronic annotation	0005515 // protein binding // inferred from electronic annotation	chr19:54742828-54804173 (-) // 97.78 // q13.42
208639_x_at	1.13546	0.183275	1.13546	up	PDIA6	protein disulfide isomerase family A, member 6	10130	0006457 // protein folding // traceable author statement///0006662 // glycerol ether metabolic process // inferred from electronic annotation///0006987 // activation of signaling protein activity involved in unfolded protein response // traceable author statement///0030968 // endoplasmic reticulum unfolded protein response // traceable author statement///0044267 // cellular protein metabolic proc…	0005783 // endoplasmic reticulum // traceable author statement///0005788 // endoplasmic reticulum lumen // inferred from electronic annotation///0005789 // endoplasmic reticulum membrane // traceable author statement///0005793 // endoplasmic reticulum-Golgi intermediate compartment // inferred from direct assay///0005886 // plasma membrane // inferred from electronic annotation///0016020 // membr…	0003756 // protein disulfide isomerase activity // inferred from electronic annotation///0005515 // protein binding // inferred from physical interaction///0009055 // electron carrier activity // inferred from electronic annotation///0015035 // protein disulfide oxidoreductase activity // inferred from electronic annotation///0016853 // isomerase activity // inferred from electronic annotation	chr2:10923986-10952921 (-) // 98.48 // p25.1
208798_x_at	-1.15196	-0.204088	1.15196	down	GOLGA8A	golgin A8 family, member A	23015		0005794 // Golgi apparatus // inferred from electronic annotation///0016020 // membrane // inferred from electronic annotation///0032580 // Golgi cisterna membrane // inferred from electronic annotation		chr15:34671271-34679581 (-) // 96.46 // q14///chr15:34817485-34825802 (-) // 95.24 // q14
208805_at	1.15929	0.213244	1.15929	up	KIAA0391///PSMA6	KIAA0391///proteasome (prosome, macropain) subunit, alpha type, 6	5687///9692	0000075 // cell cycle checkpoint // traceable author statement///0000082 // G1/S transition of mitotic cell cycle // traceable author statement///0000084 // S phase of mitotic cell cycle // traceable author statement///0000209 // protein polyubiquitination // traceable author statement///0000278 // mitotic cell cycle // traceable author statement///0002474 // antigen processing and presentation o…	0000502 // proteasome complex // inferred from electronic annotation///0000932 // cytoplasmic mRNA processing body // inferred from sequence or structural similarity///0005634 // nucleus // inferred from direct assay///0005654 // nucleoplasm // traceable author statement///0005737 // cytoplasm // inferred from direct assay///0005739 // mitochondrion // inferred from direct assay///0005739 // mito…	0003723 // RNA binding // inferred from direct assay///0003723 // RNA binding // non-traceable author statement///0004175 // endopeptidase activity // non-traceable author statement///0004298 // threonine-type endopeptidase activity // inferred from electronic annotation///0005515 // protein binding // inferred from physical interaction///0008233 // peptidase activity // inferred from electronic …	chr14:35761631-35786678 (+) // 98.06 // q13.2///chrY:15398466-15399423 (+) // 95.39 // q11.221
208819_at	1.1325	0.17951	1.1325	up	RAB8A	RAB8A, member RAS oncogene family	4218	0000086 // G2/M transition of mitotic cell cycle // traceable author statement///0000278 // mitotic cell cycle // traceable author statement///0006184 // GTP catabolic process // not recorded///0006810 // transport // inferred from electronic annotation///0006886 // intracellular protein transport // inferred from electronic annotation///0006904 // vesicle docking involved in exocytosis // inferr…	0000139 // Golgi membrane // traceable author statement///0005622 // intracellular // inferred from electronic annotation///0005634 // nucleus // inferred from electronic annotation///0005737 // cytoplasm // inferred from electronic annotation///0005794 // Golgi apparatus // inferred from electronic annotation///0005886 // plasma membrane // inferred from electronic annotation///0005929 // cilium…	0000166 // nucleotide binding // inferred from electronic annotation///0003924 // GTPase activity // not recorded///0005515 // protein binding // inferred from physical interaction///0005525 // GTP binding // inferred from direct assay///0017137 // Rab GTPase binding // inferred from sequence or structural similarity///0019003 // GDP binding // inferred from direct assay///0019901 // protein kina…	chr19:16222635-16244443 (+) // 97.56 // p13.12
208864_s_at	1.15945	0.213438	1.15945	up	TXN	thioredoxin	7295	0000122 // negative regulation of transcription from RNA polymerase II promoter // inferred from electronic annotation///0006351 // transcription, DNA-dependent // inferred from electronic annotation///0006355 // regulation of transcription, DNA-dependent // inferred from electronic annotation///0006662 // glycerol ether metabolic process // inferred from electronic annotation///0006928 // cellul…	0005576 // extracellular region // inferred from electronic annotation///0005634 // nucleus // inferred from electronic annotation///0005654 // nucleoplasm // traceable author statement///0005681 // spliceosomal complex // inferred from electronic annotation///0005737 // cytoplasm // inferred from electronic annotation///0005739 // mitochondrion // inferred from electronic annotation///0005829 //…	0005515 // protein binding // inferred from physical interaction///0009055 // electron carrier activity // inferred from electronic annotation///0015035 // protein disulfide oxidoreductase activity // inferred from electronic annotation///0015037 // peptide disulfide oxidoreductase activity // inferred from electronic annotation///0019899 // enzyme binding // inferred from electronic annotation	chr9:113006395-113018725 (-) // 98.38 // q31.3
208886_at	1.12588	0.171047	1.12588	up	H1F0	H1 histone family, member 0	3005	0006309 // apoptotic DNA fragmentation // traceable author statement///0006334 // nucleosome assembly // inferred from electronic annotation///0006915 // apoptotic process // traceable author statement///0006921 // cellular component disassembly involved in execution phase of apoptosis // traceable author statement///0009451 // RNA modification // inferred from electronic annotation	0000786 // nucleosome // inferred from electronic annotation///0000790 // nuclear chromatin // inferred from direct assay///0005634 // nucleus // inferred from direct assay///0005654 // nucleoplasm // traceable author statement///0005694 // chromosome // inferred from electronic annotation///0005794 // Golgi apparatus // inferred from direct assay	0003677 // DNA binding // inferred from electronic annotation///0005515 // protein binding // inferred from physical interaction	chr22:38201254-38203436 (+) // 96.07 // q13.1
208918_s_at	1.19294	0.254517	1.19294	up	NADK	NAD kinase	65220	0006741 // NADP biosynthetic process // inferred from electronic annotation///0006766 // vitamin metabolic process // traceable author statement///0006767 // water-soluble vitamin metabolic process // traceable author statement///0008152 // metabolic process // inferred from electronic annotation///0016310 // phosphorylation // non-traceable author statement///0019674 // NAD metabolic process // …	0005829 // cytosol // traceable author statement	0000166 // nucleotide binding // inferred from electronic annotation///0003951 // NAD+ kinase activity // inferred from direct assay///0003951 // NAD+ kinase activity // traceable author statement///0005524 // ATP binding // inferred from electronic annotation///0016301 // kinase activity // inferred from electronic annotation///0016740 // transferase activity // inferred from electronic annotati…	chr1:1682672-1710256 (-) // 97.57 // p36.33
208959_s_at	1.12262	0.166865	1.12262	up	ERP44	endoplasmic reticulum protein 44	23071	0006457 // protein folding // inferred from direct assay///0006950 // response to stress // inferred from direct assay///0006986 // response to unfolded protein // inferred from direct assay///0009100 // glycoprotein metabolic process // inferred from direct assay///0034976 // response to endoplasmic reticulum stress // inferred from direct assay///0045454 // cell redox homeostasis // traceable a…	0005783 // endoplasmic reticulum // inferred from electronic annotation///0005788 // endoplasmic reticulum lumen // inferred from direct assay///0005789 // endoplasmic reticulum membrane // inferred from direct assay///0005793 // endoplasmic reticulum-Golgi intermediate compartment // inferred from direct assay///0009986 // cell surface // inferred from direct assay	0003756 // protein disulfide isomerase activity // inferred from direct assay///0005509 // calcium ion binding // inferred from electronic annotation///0005515 // protein binding // inferred from electronic annotation///0005515 // protein binding // inferred from physical interaction	chr9:102744782-102861294 (-) // 94.98 // q31.1
208966_x_at	1.16822	0.224314	1.16822	up	IFI16	interferon, gamma-inducible protein 16	3428	0000122 // negative regulation of transcription from RNA polymerase II promoter // inferred from direct assay///0000122 // negative regulation of transcription from RNA polymerase II promoter // inferred from mutant phenotype///0001819 // positive regulation of cytokine production // traceable author statement///0002218 // activation of innate immune response // inferred from direct assay///00063…	0005634 // nucleus // inferred from direct assay///0005654 // nucleoplasm // inferred from direct assay///0005730 // nucleolus // inferred from direct assay///0005737 // cytoplasm // inferred from direct assay///0005829 // cytosol // traceable author statement///0016607 // nuclear speck // inferred from direct assay	0003677 // DNA binding // inferred from electronic annotation///0003690 // double-stranded DNA binding // inferred from direct assay///0005515 // protein binding // inferred from physical interaction///0008134 // transcription factor binding // inferred from direct assay	chr1:158979707-159024938 (+) // 98.53 // q23.1
209124_at	1.14744	0.198413	1.14744	up	MYD88	myeloid differentiation primary response 88	4615	0002224 // toll-like receptor signaling pathway // traceable author statement///0002238 // response to molecule of fungal origin // inferred from electronic annotation///0002755 // MyD88-dependent toll-like receptor signaling pathway // traceable author statement///0006954 // inflammatory response // inferred from electronic annotation///0007165 // signal transduction // non-traceable author stat…	0005622 // intracellular // inferred from electronic annotation///0005737 // cytoplasm // inferred from electronic annotation///0005829 // cytosol // traceable author statement///0005886 // plasma membrane // traceable author statement///0010008 // endosome membrane // traceable author statement///0014069 // postsynaptic density // inferred from electronic annotation///0043234 // protein complex …	0005102 // receptor binding // inferred from electronic annotation///0005121 // Toll binding // inferred from electronic annotation///0005123 // death receptor binding // traceable author statement///0005149 // interleukin-1 receptor binding // inferred from electronic annotation///0005515 // protein binding // inferred from physical interaction///0042802 // identical protein binding // inferred …	chr3:38180190-38184510 (+) // 93.81 // p22.2
209213_at	1.1056	0.144834	1.1056	up	CBR1	carbonyl reductase 1	873	0008152 // metabolic process // inferred from electronic annotation///0017144 // drug metabolic process // inferred from direct assay///0019369 // arachidonic acid metabolic process // traceable author statement///0019371 // cyclooxygenase pathway // traceable author statement///0042373 // vitamin K metabolic process // inferred from direct assay///0044281 // small molecule metabolic process // t…	0005737 // cytoplasm // inferred from electronic annotation///0005829 // cytosol // traceable author statement	0000166 // nucleotide binding // inferred from electronic annotation///0004090 // carbonyl reductase (NADPH) activity // inferred from direct assay///0016491 // oxidoreductase activity // inferred from electronic annotation///0016655 // oxidoreductase activity, acting on NAD(P)H, quinone or similar compound as acceptor // inferred from direct assay///0047021 // 15-hydroxyprostaglandin dehydrogena…	chr21:37442336-37445272 (+) // 97.38 // q22.12
209417_s_at	1.36713	0.451151	1.36713	up	IFI35	interferon-induced protein 35	3430	0006955 // immune response // non-traceable author statement///0009615 // response to virus // non-traceable author statement///0019221 // cytokine-mediated signaling pathway // traceable author statement///0060337 // type I interferon-mediated signaling pathway // traceable author statement	0005634 // nucleus // inferred from direct assay///0005829 // cytosol // traceable author statement	0005515 // protein binding // inferred from physical interaction	chr17:41158824-41166472 (+) // 97.65 // q21.31
209448_at	1.20019	0.263265	1.20019	up	HTATIP2	HIV-1 Tat interactive protein 2, 30kDa	10553	0001525 // angiogenesis // inferred from electronic annotation///0006357 // regulation of transcription from RNA polymerase II promoter // traceable author statement///0006520 // cellular amino acid metabolic process // inferred from electronic annotation///0006915 // apoptotic process // inferred from electronic annotation///0006917 // induction of apoptosis // traceable author statement///00072…	0005634 // nucleus // traceable author statement///0005635 // nuclear envelope // inferred from direct assay///0005737 // cytoplasm // inferred from direct assay	0000166 // nucleotide binding // inferred from electronic annotation///0003713 // transcription coactivator activity // traceable author statement///0005515 // protein binding // inferred from physical interaction///0016491 // oxidoreductase activity // inferred from electronic annotation///0016620 // oxidoreductase activity, acting on the aldehyde or oxo group of donors, NAD or NADP as acceptor …	chr11:20385346-20405328 (+) // 89.22 // p15.1
209555_s_at	1.33444	0.416239	1.33444	up	CD36	CD36 molecule (thrombospondin receptor)	948	0000122 // negative regulation of transcription from RNA polymerase II promoter // inferred from electronic annotation///0001954 // positive regulation of cell-matrix adhesion // inferred from direct assay///0002224 // toll-like receptor signaling pathway // traceable author statement///0002474 // antigen processing and presentation of peptide antigen via MHC class I // traceable author statement…	0005581 // collagen // inferred from electronic annotation///0005794 // Golgi apparatus // inferred from electronic annotation///0005886 // plasma membrane // inferred from direct assay///0005886 // plasma membrane // traceable author statement///0005887 // integral to plasma membrane // traceable author statement///0009897 // external side of plasma membrane // inferred from electronic annotatio…	0005041 // low-density lipoprotein receptor activity // inferred from mutant phenotype///0005041 // low-density lipoprotein receptor activity // traceable author statement///0008035 // high-density lipoprotein particle binding // inferred from electronic annotation///0008289 // lipid binding // inferred from direct assay///0030169 // low-density lipoprotein particle binding // inferred from direc…	chr7:80267991-80306323 (+) // 99.95 // q21.11
209593_s_at	1.11408	0.155847	1.11408	up	TOR1B	torsin family 1, member B (torsin B)	27348	0006986 // response to unfolded protein // traceable author statement///0051085 // chaperone mediated protein folding requiring cofactor // inferred from electronic annotation///0051260 // protein homooligomerization // inferred from direct assay///0071763 // nuclear membrane organization // inferred from electronic annotation	0005635 // nuclear envelope // inferred from electronic annotation///0005737 // cytoplasm // inferred from electronic annotation///0005783 // endoplasmic reticulum // inferred from electronic annotation///0005788 // endoplasmic reticulum lumen // inferred from direct assay	0000166 // nucleotide binding // inferred from electronic annotation///0005515 // protein binding // inferred from electronic annotation///0005524 // ATP binding // inferred from electronic annotation///0017111 // nucleoside-triphosphatase activity // inferred from electronic annotation///0051082 // unfolded protein binding // traceable author statement	chr9:132565431-132573560 (+) // 94.23 // q34.11
209616_s_at	1.24823	0.319881	1.24823	up	CES1///LOC100653057	carboxylesterase 1///liver carboxylesterase 1-like	1066///100653057	0008152 // metabolic process // traceable author statement///0009636 // response to toxic substance // traceable author statement	0005783 // endoplasmic reticulum // inferred from electronic annotation///0005788 // endoplasmic reticulum lumen // inferred from electronic annotation	0004091 // carboxylesterase activity // not recorded///0016787 // hydrolase activity // inferred from electronic annotation///0047374 // methylumbelliferyl-acetate deacetylase activity // inferred from electronic annotation///0050253 // retinyl-palmitate esterase activity // inferred from electronic annotation///0080030 // methyl indole-3-acetate esterase activity // inferred from electronic anno…	chr16:55836927-55866989 (-) // 99.66 // q12.2
209684_at	1.19678	0.25916	1.19678	up	RIN2	Ras and Rab interactor 2	54453	0006897 // endocytosis // inferred from electronic annotation///0007165 // signal transduction // inferred from electronic annotation///0007264 // small GTPase mediated signal transduction // non-traceable author statement///0043547 // positive regulation of GTPase activity // inferred from electronic annotation	0005737 // cytoplasm // inferred from electronic annotation	0005083 // small GTPase regulator activity // non-traceable author statement///0005096 // GTPase activator activity // inferred from electronic annotation///0005515 // protein binding // inferred from electronic annotation///0017112 // Rab guanyl-nucleotide exchange factor activity // non-traceable author statement	chr20:19915769-19983097 (+) // 98.69 // p11.23
209761_s_at	1.22085	0.287892	1.22085	up	SP110	SP110 nuclear body protein	3431	0006351 // transcription, DNA-dependent // inferred from electronic annotation///0006355 // regulation of transcription, DNA-dependent // inferred from electronic annotation///0007165 // signal transduction // traceable author statement///0019048 // virus-host interaction // inferred from electronic annotation	0005634 // nucleus // inferred from direct assay///0005730 // nucleolus // inferred from direct assay	0003677 // DNA binding // inferred from electronic annotation///0004871 // signal transducer activity // traceable author statement///0005515 // protein binding // inferred from electronic annotation///0008270 // zinc ion binding // inferred from electronic annotation///0046872 // metal ion binding // inferred from electronic annotation	chr2:231041193-231084814 (-) // 97.02 // q37.1
209762_x_at	1.20379	0.267586	1.20379	up	SP110	SP110 nuclear body protein	3431	0006351 // transcription, DNA-dependent // inferred from electronic annotation///0006355 // regulation of transcription, DNA-dependent // inferred from electronic annotation///0007165 // signal transduction // traceable author statement///0019048 // virus-host interaction // inferred from electronic annotation	0005634 // nucleus // inferred from direct assay///0005730 // nucleolus // inferred from direct assay	0003677 // DNA binding // inferred from electronic annotation///0004871 // signal transducer activity // traceable author statement///0008270 // zinc ion binding // inferred from electronic annotation///0046872 // metal ion binding // inferred from electronic annotation	chr2:231041191-231084666 (-) // 99.32 // q37.1
209901_x_at	1.21946	0.286241	1.21946	up	AIF1	allograft inflammatory factor 1	199	0001774 // microglial cell activation // non-traceable author statement///0001934 // positive regulation of protein phosphorylation // inferred from electronic annotation///0006911 // phagocytosis, engulfment // inferred from sequence or structural similarity///0006954 // inflammatory response // inferred from sequence or structural similarity///0006954 // inflammatory response // non-traceable a…	0001726 // ruffle // inferred from electronic annotation///0001891 // phagocytic cup // inferred from sequence or structural similarity///0005634 // nucleus // inferred from direct assay///0005634 // nucleus // inferred from sequence or structural similarity///0005737 // cytoplasm // inferred from sequence or structural similarity///0005829 // cytosol // inferred from direct assay///0005856 // cy…	0003779 // actin binding // inferred from electronic annotation///0005509 // calcium ion binding // inferred from sequence or structural similarity///0005515 // protein binding // inferred from electronic annotation///0046872 // metal ion binding // inferred from electronic annotation///0051015 // actin filament binding // inferred from direct assay	chr6:31583082-31584700 (+) // 100.0 // p21.33
209906_at	1.22085	0.287891	1.22085	up	C3AR1	complement component 3a receptor 1	719	0002430 // complement receptor mediated signaling pathway // inferred from electronic annotation///0002462 // tolerance induction to nonself antigen // inferred from electronic annotation///0006935 // chemotaxis // inferred from electronic annotation///0006954 // inflammatory response // traceable author statement///0007165 // signal transduction // inferred from electronic annotation///0007186 /…	0005886 // plasma membrane // traceable author statement///0005887 // integral to plasma membrane // traceable author statement///0016020 // membrane // inferred from electronic annotation///0016021 // integral to membrane // inferred from electronic annotation	0001850 // complement component C3a binding // inferred from electronic annotation///0004435 // phosphatidylinositol phospholipase C activity // traceable author statement///0004871 // signal transducer activity // inferred from electronic annotation///0004876 // complement component C3a receptor activity // traceable author statement///0004930 // G-protein coupled receptor activity // inferred f…	chr12:8210911-8219009 (-) // 90.0 // p13.31
209969_s_at	1.2298	0.298427	1.2298	up	STAT1	signal transducer and activator of transcription 1, 91kDa	6772	0000122 // negative regulation of transcription from RNA polymerase II promoter // inferred from sequence or structural similarity///0001937 // negative regulation of endothelial cell proliferation // inferred from mutant phenotype///0002053 // positive regulation of mesenchymal cell proliferation // inferred from sequence or structural similarity///0003340 // negative regulation of mesenchymal t…	0000790 // nuclear chromatin // inferred from direct assay///0005634 // nucleus // inferred from direct assay///0005654 // nucleoplasm // traceable author statement///0005730 // nucleolus // inferred from direct assay///0005737 // cytoplasm // inferred from direct assay///0005829 // cytosol // traceable author statement///0030424 // axon // inferred from sequence or structural similarity///003042…	0000978 // RNA polymerase II core promoter proximal region sequence-specific DNA binding // inferred from direct assay///0000979 // RNA polymerase II core promoter sequence-specific DNA binding // inferred from direct assay///0000983 // RNA polymerase II core promoter sequence-specific DNA binding transcription factor activity // inferred from direct assay///0003677 // DNA binding // inferred fro…	chr2:191840367-191878894 (-) // 98.98 // q32.2
209970_x_at	1.19306	0.254666	1.19306	up	CASP1	caspase 1, apoptosis-related cysteine peptidase	834	0001666 // response to hypoxia // inferred from electronic annotation///0001774 // microglial cell activation // inferred from electronic annotation///0006508 // proteolysis // inferred from direct assay///0006915 // apoptotic process // traceable author statement///0006917 // induction of apoptosis // inferred from electronic annotation///0006919 // activation of cysteine-type endopeptidase acti…	0005576 // extracellular region // inferred from electronic annotation///0005622 // intracellular // inferred from electronic annotation///0005634 // nucleus // inferred from electronic annotation///0005737 // cytoplasm // inferred from electronic annotation///0005829 // cytosol // traceable author statement///0072557 // IPAF inflammasome complex // inferred from sequence or structural similarity…	0004197 // cysteine-type endopeptidase activity // traceable author statement///0005515 // protein binding // inferred from physical interaction///0008233 // peptidase activity // inferred from electronic annotation///0008234 // cysteine-type peptidase activity // inferred from electronic annotation///0008656 // cysteine-type endopeptidase activator activity involved in apoptotic process // trace…	chr11:104896238-104905857 (-) // 98.4 // q22.3
210046_s_at	1.10363	0.142252	1.10363	up	IDH2	isocitrate dehydrogenase 2 (NADP+), mitochondrial	3418	0005975 // carbohydrate metabolic process // non-traceable author statement///0006097 // glyoxylate cycle // inferred from electronic annotation///0006099 // tricarboxylic acid cycle // traceable author statement///0006102 // isocitrate metabolic process // inferred from sequence or structural similarity///0006103 // 2-oxoglutarate metabolic process // inferred from sequence or structural similar…	0005739 // mitochondrion // inferred from direct assay///0005743 // mitochondrial inner membrane // inferred from electronic annotation///0005759 // mitochondrial matrix // traceable author statement	0000287 // magnesium ion binding // inferred from sequence or structural similarity///0004450 // isocitrate dehydrogenase (NADP+) activity // not recorded///0004450 // isocitrate dehydrogenase (NADP+) activity // inferred from sequence or structural similarity///0016491 // oxidoreductase activity // inferred from electronic annotation///0016616 // oxidoreductase activity, acting on the CH-OH grou…	chr15:90627215-90633860 (-) // 88.6 // q26.1
210146_x_at	1.30247	0.381247	1.30247	up	LILRB2	leukocyte immunoglobulin-like receptor, subfamily B (with TM and ITIM domains), member 2	10288	0002578 // negative regulation of antigen processing and presentation // inferred from direct assay///0002666 // positive regulation of T cell tolerance induction // inferred from mutant phenotype///0002767 // immune response-inhibiting cell surface receptor signaling pathway // inferred from direct assay///0002767 // immune response-inhibiting cell surface receptor signaling pathway // inferred …	0005615 // extracellular space // inferred from direct assay///0005737 // cytoplasm // inferred from direct assay///0005886 // plasma membrane // traceable author statement///0005887 // integral to plasma membrane // inferred by curator///0009986 // cell surface // inferred from direct assay///0016020 // membrane // traceable author statement///0016021 // integral to membrane // inferred from ele…	0004872 // receptor activity // traceable author statement///0005515 // protein binding // inferred from physical interaction///0008157 // protein phosphatase 1 binding // inferred from physical interaction///0023029 // MHC class Ib protein binding // inferred from physical interaction///0032396 // inhibitory MHC class I receptor activity // inferred from direct assay///0032396 // inhibitory MHC …	chr19:54777872-54784738 (-) // 70.89 // q13.42
210152_at	1.11874	0.161872	1.11874	up	LILRB4	leukocyte immunoglobulin-like receptor, subfamily B (with TM and ITIM domains), member 4	11006	0007165 // signal transduction // traceable author statement///0045671 // negative regulation of osteoclast differentiation // inferred from direct assay	0005886 // plasma membrane // inferred from electronic annotation///0016020 // membrane // inferred from electronic annotation///0016021 // integral to membrane // inferred from electronic annotation	0003823 // antigen binding // traceable author statement///0004872 // receptor activity // traceable author statement///0005515 // protein binding // inferred from physical interaction	chr19:55174485-55179522 (+) // 97.35 // q13.42
210225_x_at	1.12672	0.172135	1.12672	up	LILRA6///LILRB3	leukocyte immunoglobulin-like receptor, subfamily A (with TM domain), member 6///leukocyte immunoglobulin-like receptor, subfamily B (with TM and ITIM domains), member 3	11025///79168	0006952 // defense response // traceable author statement///0007166 // cell surface receptor signaling pathway // traceable author statement///0045671 // negative regulation of osteoclast differentiation // inferred from direct assay	0005886 // plasma membrane // inferred from electronic annotation///0005887 // integral to plasma membrane // traceable author statement///0016020 // membrane // inferred from electronic annotation///0016021 // integral to membrane // inferred from electronic annotation	0004872 // receptor activity // traceable author statement///0004888 // transmembrane signaling receptor activity // traceable author statement///0005515 // protein binding // inferred from physical interaction	chr19:54720796-54746602 (-) // 97.92 // q13.42
210425_x_at	-1.12884	-0.174847	1.12884	down	GOLGA8A///GOLGA8B	golgin A8 family, member A///golgin A8 family, member B	23015///440270		0005794 // Golgi apparatus // inferred from electronic annotation///0016020 // membrane // inferred from electronic annotation///0032580 // Golgi cisterna membrane // inferred from electronic annotation		chr15:34818177-34825911 (-) // 86.91 // q14///chr15:34671958-34679690 (-) // 86.39 // q14
210660_at	1.20486	0.268863	1.20486	up	LILRA1	leukocyte immunoglobulin-like receptor, subfamily A (with TM domain), member 1	11024	0006952 // defense response // traceable author statement///0007166 // cell surface receptor signaling pathway // traceable author statement///0050776 // regulation of immune response // traceable author statement	0005886 // plasma membrane // traceable author statement///0016020 // membrane // inferred from electronic annotation///0016021 // integral to membrane // inferred from electronic annotation	0003823 // antigen binding // traceable author statement///0004888 // transmembrane signaling receptor activity // traceable author statement///0005515 // protein binding // inferred from electronic annotation	chr19:55105124-55113687 (+) // 90.55 // q13.42
210784_x_at	1.1678	0.223797	1.1678	up	LILRA6///LILRB3	leukocyte immunoglobulin-like receptor, subfamily A (with TM domain), member 6///leukocyte immunoglobulin-like receptor, subfamily B (with TM and ITIM domains), member 3	11025///79168	0006952 // defense response // traceable author statement///0007166 // cell surface receptor signaling pathway // traceable author statement///0045671 // negative regulation of osteoclast differentiation // inferred from direct assay	0005886 // plasma membrane // inferred from electronic annotation///0005887 // integral to plasma membrane // traceable author statement///0016020 // membrane // inferred from electronic annotation///0016021 // integral to membrane // inferred from electronic annotation	0004872 // receptor activity // traceable author statement///0004888 // transmembrane signaling receptor activity // traceable author statement///0005515 // protein binding // inferred from physical interaction	chr19:54720796-54746602 (-) // 97.7 // q13.42
210797_s_at	1.29053	0.367965	1.29053	up	OASL	2'-5'-oligoadenylate synthetase-like	8638	0006955 // immune response // inferred from electronic annotation///0009615 // response to virus // inferred from direct assay///0019221 // cytokine-mediated signaling pathway // traceable author statement///0045071 // negative regulation of viral genome replication // inferred from direct assay///0045087 // innate immune response // inferred from electronic annotation///0051607 // defense respon…	0005634 // nucleus // inferred from electronic annotation///0005730 // nucleolus // inferred from direct assay///0005737 // cytoplasm // inferred from direct assay///0005829 // cytosol // traceable author statement	0001730 // 2'-5'-oligoadenylate synthetase activity // inferred from direct assay///0003677 // DNA binding // inferred from direct assay///0003723 // RNA binding // inferred from electronic annotation///0003725 // double-stranded RNA binding // inferred from direct assay///0005515 // protein binding // inferred from electronic annotation///0005524 // ATP binding // inferred from electronic annota…	chr12:121458518-121476959 (-) // 88.34 // q24.31
210844_x_at	1.15005	0.201691	1.15005	up	CTNNA1	catenin (cadherin-associated protein), alpha 1, 102kDa	1495	0001541 // ovarian follicle development // inferred from electronic annotation///0007155 // cell adhesion // inferred from electronic annotation///0007163 // establishment or maintenance of cell polarity // inferred from electronic annotation///0007406 // negative regulation of neuroblast proliferation // inferred from electronic annotation///0007568 // aging // inferred from electronic annotatio…	0001669 // acrosomal vesicle // inferred from electronic annotation///0005737 // cytoplasm // inferred from electronic annotation///0005829 // cytosol // traceable author statement///0005856 // cytoskeleton // inferred from electronic annotation///0005886 // plasma membrane // traceable author statement///0005911 // cell-cell junction // inferred from direct assay///0005912 // adherens junction /…	0005198 // structural molecule activity // inferred from electronic annotation///0005515 // protein binding // inferred from physical interaction///0008013 // beta-catenin binding // inferred from physical interaction///0017166 // vinculin binding // inferred from physical interaction///0042043 // neurexin family protein binding // inferred from electronic annotation///0045295 // gamma-catenin bi…	chr5:138089111-138270399 (+) // 99.8 // q31.2
210873_x_at	1.42109	0.506995	1.42109	up	APOBEC3A///APOBEC3A_B	apolipoprotein B mRNA editing enzyme, catalytic polypeptide-like 3A///APOBEC3A and APOBEC3B deletion hybrid	200315///100913187	0008152 // metabolic process // inferred from electronic annotation///0009972 // cytidine deamination // inferred from direct assay///0009972 // cytidine deamination // inferred from mutant phenotype///0010529 // negative regulation of transposition // inferred from direct assay///0044356 // clearance of foreign intracellular DNA by conversion of DNA cytidine to uridine // inferred from direct as…	0005634 // nucleus // inferred from direct assay///0005737 // cytoplasm // inferred from direct assay	0003824 // catalytic activity // inferred from electronic annotation///0004126 // cytidine deaminase activity // inferred from direct assay///0004126 // cytidine deaminase activity // inferred from mutant phenotype///0005515 // protein binding // inferred from physical interaction///0008270 // zinc ion binding // inferred from electronic annotation///0016787 // hydrolase activity // inferred from…	chr22:39353622-39359188 (+) // 78.19 // q13.1
210992_x_at	1.17422	0.231699	1.17422	up	FCGR2C	Fc fragment of IgG, low affinity IIc, receptor for (CD32) (gene/pseudogene)	9103	0006955 // immune response // non-traceable author statement	0005737 // cytoplasm // inferred from electronic annotation///0005886 // plasma membrane // inferred from electronic annotation///0016020 // membrane // inferred from electronic annotation///0016021 // integral to membrane // non-traceable author statement	0004888 // transmembrane signaling receptor activity // non-traceable author statement///0005515 // protein binding // inferred from physical interaction///0019864 // IgG binding // inferred from electronic annotation	chr1:161551225-161569618 (+) // 91.46 // q23.3
211100_x_at	1.1686	0.224782	1.1686	up	LILRA2	leukocyte immunoglobulin-like receptor, subfamily A (with TM domain), member 2	11027	0006952 // defense response // traceable author statement///0007165 // signal transduction // traceable author statement	0016020 // membrane // inferred from electronic annotation///0016021 // integral to membrane // inferred from electronic annotation	0003823 // antigen binding // traceable author statement///0004872 // receptor activity // traceable author statement///0005515 // protein binding // inferred from electronic annotation	chr19:55085345-55098862 (+) // 99.87 // q13.42
211101_x_at	1.20422	0.268094	1.20422	up	LILRA2	leukocyte immunoglobulin-like receptor, subfamily A (with TM domain), member 2	11027	0006952 // defense response // traceable author statement///0007165 // signal transduction // traceable author statement	0016020 // membrane // inferred from electronic annotation///0016021 // integral to membrane // inferred from electronic annotation	0003823 // antigen binding // traceable author statement///0004872 // receptor activity // traceable author statement///0005515 // protein binding // inferred from electronic annotation	chr19:55085307-55098862 (+) // 99.86 // q13.42
211133_x_at	1.12233	0.166492	1.12233	up	LILRA6///LILRB3	leukocyte immunoglobulin-like receptor, subfamily A (with TM domain), member 6///leukocyte immunoglobulin-like receptor, subfamily B (with TM and ITIM domains), member 3	11025///79168	0006952 // defense response // traceable author statement///0007166 // cell surface receptor signaling pathway // traceable author statement///0045671 // negative regulation of osteoclast differentiation // inferred from direct assay	0005886 // plasma membrane // inferred from electronic annotation///0005887 // integral to plasma membrane // traceable author statement///0016020 // membrane // inferred from electronic annotation///0016021 // integral to membrane // inferred from electronic annotation	0004872 // receptor activity // traceable author statement///0004888 // transmembrane signaling receptor activity // traceable author statement///0005515 // protein binding // inferred from physical interaction	chr19:54720796-54746602 (-) // 97.51 // q13.42
211135_x_at	1.13346	0.180734	1.13346	up	LILRA6///LILRB3	leukocyte immunoglobulin-like receptor, subfamily A (with TM domain), member 6///leukocyte immunoglobulin-like receptor, subfamily B (with TM and ITIM domains), member 3	11025///79168	0006952 // defense response // traceable author statement///0007166 // cell surface receptor signaling pathway // traceable author statement///0045671 // negative regulation of osteoclast differentiation // inferred from direct assay	0005886 // plasma membrane // inferred from electronic annotation///0005887 // integral to plasma membrane // traceable author statement///0016020 // membrane // inferred from electronic annotation///0016021 // integral to membrane // inferred from electronic annotation	0004872 // receptor activity // traceable author statement///0004888 // transmembrane signaling receptor activity // traceable author statement///0005515 // protein binding // inferred from physical interaction	chr19:54720796-54746602 (-) // 97.18 // q13.42
211336_x_at	1.18837	0.248984	1.18837	up	LILRB1	leukocyte immunoglobulin-like receptor, subfamily B (with TM and ITIM domains), member 1	10859	0001915 // negative regulation of T cell mediated cytotoxicity // inferred from direct assay///0002230 // positive regulation of defense response to virus by host // inferred from direct assay///0002309 // T cell proliferation involved in immune response // inferred from direct assay///0002740 // negative regulation of cytokine secretion involved in immune response // inferred from direct assay//…	0005737 // cytoplasm // inferred from direct assay///0005886 // plasma membrane // traceable author statement///0009897 // external side of plasma membrane // inferred from direct assay///0016020 // membrane // inferred from electronic annotation///0016021 // integral to membrane // inferred from electronic annotation	0005515 // protein binding // inferred from electronic annotation///0008157 // protein phosphatase 1 binding // inferred from physical interaction///0030107 // HLA-A specific inhibitory MHC class I receptor activity // inferred from direct assay///0030109 // HLA-B specific inhibitory MHC class I receptor activity // inferred from direct assay///0032393 // MHC class I receptor activity // inferred…	chr19:55142524-55148470 (+) // 97.62 // q13.42
211366_x_at	1.18197	0.2412	1.18197	up	CASP1	caspase 1, apoptosis-related cysteine peptidase	834	0001666 // response to hypoxia // inferred from electronic annotation///0001774 // microglial cell activation // inferred from electronic annotation///0006508 // proteolysis // inferred from direct assay///0006915 // apoptotic process // traceable author statement///0006917 // induction of apoptosis // inferred from electronic annotation///0006919 // activation of cysteine-type endopeptidase acti…	0005576 // extracellular region // inferred from electronic annotation///0005622 // intracellular // inferred from electronic annotation///0005634 // nucleus // inferred from electronic annotation///0005737 // cytoplasm // inferred from electronic annotation///0005829 // cytosol // traceable author statement///0072557 // IPAF inflammasome complex // inferred from sequence or structural similarity…	0004197 // cysteine-type endopeptidase activity // traceable author statement///0005515 // protein binding // inferred from physical interaction///0008233 // peptidase activity // inferred from electronic annotation///0008234 // cysteine-type peptidase activity // inferred from electronic annotation///0008656 // cysteine-type endopeptidase activator activity involved in apoptotic process // trace…	chr11:104896951-104905202 (-) // 99.28 // q22.3
211367_s_at	1.24399	0.314975	1.24399	up	CASP1	caspase 1, apoptosis-related cysteine peptidase	834	0001666 // response to hypoxia // inferred from electronic annotation///0001774 // microglial cell activation // inferred from electronic annotation///0006508 // proteolysis // inferred from direct assay///0006915 // apoptotic process // traceable author statement///0006917 // induction of apoptosis // inferred from electronic annotation///0006919 // activation of cysteine-type endopeptidase acti…	0005576 // extracellular region // inferred from electronic annotation///0005622 // intracellular // inferred from electronic annotation///0005634 // nucleus // inferred from electronic annotation///0005737 // cytoplasm // inferred from electronic annotation///0005829 // cytosol // traceable author statement///0072557 // IPAF inflammasome complex // inferred from sequence or structural similarity…	0004197 // cysteine-type endopeptidase activity // traceable author statement///0005515 // protein binding // inferred from physical interaction///0008233 // peptidase activity // inferred from electronic annotation///0008234 // cysteine-type peptidase activity // inferred from electronic annotation///0008656 // cysteine-type endopeptidase activator activity involved in apoptotic process // trace…	chr11:104896951-104905202 (-) // 99.15 // q22.3
211368_s_at	1.19858	0.261328	1.19858	up	CASP1	caspase 1, apoptosis-related cysteine peptidase	834	0001666 // response to hypoxia // inferred from electronic annotation///0001774 // microglial cell activation // inferred from electronic annotation///0006508 // proteolysis // inferred from direct assay///0006915 // apoptotic process // traceable author statement///0006917 // induction of apoptosis // inferred from electronic annotation///0006919 // activation of cysteine-type endopeptidase acti…	0005576 // extracellular region // inferred from electronic annotation///0005622 // intracellular // inferred from electronic annotation///0005634 // nucleus // inferred from electronic annotation///0005737 // cytoplasm // inferred from electronic annotation///0005829 // cytosol // traceable author statement///0072557 // IPAF inflammasome complex // inferred from sequence or structural similarity…	0004197 // cysteine-type endopeptidase activity // traceable author statement///0005515 // protein binding // inferred from physical interaction///0008233 // peptidase activity // inferred from electronic annotation///0008234 // cysteine-type peptidase activity // inferred from electronic annotation///0008656 // cysteine-type endopeptidase activator activity involved in apoptotic process // trace…	chr11:104896951-104905202 (-) // 97.67 // q22.3
211395_x_at	1.17896	0.23751	1.17896	up	FCGR2C	Fc fragment of IgG, low affinity IIc, receptor for (CD32) (gene/pseudogene)	9103	0006955 // immune response // non-traceable author statement	0005737 // cytoplasm // inferred from electronic annotation///0005886 // plasma membrane // inferred from electronic annotation///0016020 // membrane // inferred from electronic annotation///0016021 // integral to membrane // non-traceable author statement	0004888 // transmembrane signaling receptor activity // non-traceable author statement///0005515 // protein binding // inferred from physical interaction///0019864 // IgG binding // inferred from electronic annotation	chr1:161551225-161569618 (+) // 92.35 // q23.3
211429_s_at	1.24118	0.311707	1.24118	up	SERPINA1	serpin peptidase inhibitor, clade A (alpha-1 antiproteinase, antitrypsin), member 1	5265	0001666 // response to hypoxia // inferred from electronic annotation///0002576 // platelet degranulation // traceable author statement///0006953 // acute-phase response // inferred from electronic annotation///0006954 // inflammatory response // inferred from electronic annotation///0007596 // blood coagulation // traceable author statement///0007599 // hemostasis // inferred from electronic ann…	0005576 // extracellular region // non-traceable author statement///0005576 // extracellular region // traceable author statement///0005578 // proteinaceous extracellular matrix // inferred from electronic annotation///0005615 // extracellular space // inferred from direct assay///0005615 // extracellular space // inferred from mutant phenotype///0031093 // platelet alpha granule lumen // traceab…	0002020 // protease binding // inferred from physical interaction///0004866 // endopeptidase inhibitor activity // inferred from electronic annotation///0004867 // serine-type endopeptidase inhibitor activity // inferred from direct assay///0004867 // serine-type endopeptidase inhibitor activity // non-traceable author statement///0005515 // protein binding // inferred from physical interaction//…	chr15:66068531-66069687 (+) // 50.83 // q22.31
211430_s_at	1.38822	0.47324	1.38822	up	IGHG1///IGHG2///IGHM///IGHV4-31	immunoglobulin heavy constant gamma 1 (G1m marker)///immunoglobulin heavy constant gamma 2 (G2m marker)///immunoglobulin heavy constant mu///immunoglobulin heavy variable 4-31	3500///3501///3507///28396	0006955 // immune response // non-traceable author statement///0006956 // complement activation // traceable author statement///0006958 // complement activation, classical pathway // traceable author statement///0038096 // Fc-gamma receptor signaling pathway involved in phagocytosis // traceable author statement///0045087 // innate immune response // traceable author statement	0005576 // extracellular region // traceable author statement///0005576 // extracellular region // inferred from electronic annotation///0005886 // plasma membrane // traceable author statement///0005887 // integral to plasma membrane // non-traceable author statement///0016020 // membrane // non-traceable author statement///0016021 // integral to membrane // inferred from electronic annotation	0003823 // antigen binding // traceable author statement///0003823 // antigen binding // inferred from electronic annotation///0005515 // protein binding // inferred from physical interaction	chr14:106207675-107170401 (-) // 95.87 // q32.33///chr14:106109405-106963400 (-) // 91.37 // q32.33
211581_x_at	1.12219	0.166316	1.12219	up	LST1	leukocyte specific transcript 1	7940	0000902 // cell morphogenesis // inferred from electronic annotation///0006955 // immune response // non-traceable author statement///0008360 // regulation of cell shape // inferred from electronic annotation///0009653 // anatomical structure morphogenesis // non-traceable author statement///0016358 // dendrite development // inferred from direct assay///0050672 // negative regulation of lymphocy…	0000139 // Golgi membrane // inferred from electronic annotation///0005737 // cytoplasm // inferred from direct assay///0005794 // Golgi apparatus // non-traceable author statement///0012505 // endomembrane system // inferred from electronic annotation///0016020 // membrane // inferred from electronic annotation///0016021 // integral to membrane // inferred from direct assay		chr6:31554624-31556587 (+) // 80.95 // p21.33
211582_x_at	1.13332	0.180555	1.13332	up	LST1	leukocyte specific transcript 1	7940	0000902 // cell morphogenesis // inferred from electronic annotation///0006955 // immune response // non-traceable author statement///0008360 // regulation of cell shape // inferred from electronic annotation///0009653 // anatomical structure morphogenesis // non-traceable author statement///0016358 // dendrite development // inferred from direct assay///0050672 // negative regulation of lymphocy…	0000139 // Golgi membrane // inferred from electronic annotation///0005737 // cytoplasm // inferred from direct assay///0005794 // Golgi apparatus // non-traceable author statement///0012505 // endomembrane system // inferred from electronic annotation///0016020 // membrane // inferred from electronic annotation///0016021 // integral to membrane // inferred from direct assay		chr6:31554475-31556587 (+) // 85.2 // p21.33
211596_s_at	-1.14276	-0.192521	1.14276	down	LRIG1	leucine-rich repeats and immunoglobulin-like domains 1	26018		0016020 // membrane // inferred from electronic annotation///0016021 // integral to membrane // inferred from electronic annotation	0005515 // protein binding // inferred from electronic annotation	chr3:66429221-66551351 (-) // 97.86 // p14.1
211623_s_at	-1.16682	-0.222584	1.16682	down	FBL	fibrillarin	2091	0000278 // mitotic cell cycle // traceable author statement///0006364 // rRNA processing // inferred from electronic annotation///0006396 // RNA processing // inferred from electronic annotation///0007165 // signal transduction // traceable author statement///0007411 // axon guidance // traceable author statement///0008033 // tRNA processing // inferred from electronic annotation///0008285 // neg…	0001651 // dense fibrillar component // inferred from electronic annotation///0001652 // granular component // inferred from electronic annotation///0005634 // nucleus // inferred from electronic annotation///0005634 // nucleus // inferred from direct assay///0005730 // nucleolus // inferred from direct assay///0005737 // cytoplasm // inferred from direct assay///0005829 // cytosol // traceable a…	0003723 // RNA binding // inferred from electronic annotation///0004674 // protein serine/threonine kinase activity // traceable author statement///0005102 // receptor binding // inferred from physical interaction///0005515 // protein binding // inferred from physical interaction///0008134 // transcription factor binding // inferred from physical interaction///0008168 // methyltransferase activit…	chr19:40325097-40336990 (-) // 40.28 // q13.2
211666_x_at	-1.10585	-0.145162	1.10585	down	RNU86///RPL3///SNORD83B	RNA, U86 small nucleolar///ribosomal protein L3///small nucleolar RNA, C/D box 83B	6122///116936///116938	0000184 // nuclear-transcribed mRNA catabolic process, nonsense-mediated decay // traceable author statement///0006412 // translation // non-traceable author statement///0006412 // translation // traceable author statement///0006413 // translational initiation // traceable author statement///0006414 // translational elongation // traceable author statement///0006415 // translational termination /…	0005622 // intracellular // inferred from electronic annotation///0005634 // nucleus // inferred from electronic annotation///0005730 // nucleolus // inferred from direct assay///0005737 // cytoplasm // inferred from direct assay///0005829 // cytosol // traceable author statement///0005840 // ribosome // inferred from electronic annotation///0022625 // cytosolic large ribosomal subunit // inferre…	0003723 // RNA binding // traceable author statement///0003735 // structural constituent of ribosome // non-traceable author statement	chr22:39710708-39714617 (-) // 99.52 // q13.1
211729_x_at	1.14077	0.190011	1.14077	up	BLVRA	biliverdin reductase A	644	0006778 // porphyrin-containing compound metabolic process // traceable author statement///0042167 // heme catabolic process // traceable author statement///0044281 // small molecule metabolic process // traceable author statement///0055114 // oxidation-reduction process // inferred from direct assay	0005737 // cytoplasm // inferred from electronic annotation///0005829 // cytosol // traceable author statement	0000166 // nucleotide binding // inferred from electronic annotation///0004074 // biliverdin reductase activity // inferred from direct assay///0008270 // zinc ion binding // inferred from electronic annotation///0016491 // oxidoreductase activity // inferred from electronic annotation///0046872 // metal ion binding // inferred from electronic annotation	chr7:43798278-43846938 (+) // 96.56 // p13
211752_s_at	1.11363	0.155275	1.11363	up	NDUFS7	NADH dehydrogenase (ubiquinone) Fe-S protein 7, 20kDa (NADH-coenzyme Q reductase)	374291	0006120 // mitochondrial electron transport, NADH to ubiquinone // non-traceable author statement///0022900 // electron transport chain // inferred from electronic annotation///0022904 // respiratory electron transport chain // traceable author statement///0032981 // mitochondrial respiratory chain complex I assembly // inferred from mutant phenotype///0044237 // cellular metabolic process // tra…	0005739 // mitochondrion // inferred from electronic annotation///0005743 // mitochondrial inner membrane // traceable author statement///0005747 // mitochondrial respiratory chain complex I // inferred from direct assay///0005747 // mitochondrial respiratory chain complex I // inferred from mutant phenotype///0005747 // mitochondrial respiratory chain complex I // non-traceable author statement/…	0002020 // protease binding // inferred from electronic annotation///0003954 // NADH dehydrogenase activity // inferred from mutant phenotype///0005515 // protein binding // inferred from physical interaction///0008137 // NADH dehydrogenase (ubiquinone) activity // non-traceable author statement///0016491 // oxidoreductase activity // inferred from electronic annotation///0016651 // oxidoreductas…	chr19:1383905-1395582 (+) // 93.52 // p13.3
211864_s_at	1.18651	0.246729	1.18651	up	MYOF	myoferlin	26509	0001778 // plasma membrane repair // inferred from sequence or structural similarity///0006936 // muscle contraction // traceable author statement///0008015 // blood circulation // traceable author statement///0030947 // regulation of vascular endothelial growth factor receptor signaling pathway // inferred from electronic annotation///0034605 // cellular response to heat // inferred from electro…	0005634 // nucleus // inferred from electronic annotation///0005635 // nuclear envelope // traceable author statement///0005886 // plasma membrane // inferred from direct assay///0005901 // caveola // inferred from sequence or structural similarity///0016020 // membrane // inferred from electronic annotation///0016021 // integral to membrane // inferred from electronic annotation///0030659 // cyt…	0005515 // protein binding // inferred from electronic annotation///0005543 // phospholipid binding // inferred from direct assay///0005543 // phospholipid binding // inferred from sequence or structural similarity	chr10:95066719-95241951 (-) // 99.92 // q23.33
211937_at	-1.15443	-0.207184	1.15443	down	EIF4B	eukaryotic translation initiation factor 4B	1975	0000288 // nuclear-transcribed mRNA catabolic process, deadenylation-dependent decay // traceable author statement///0000289 // nuclear-transcribed mRNA poly(A) tail shortening // traceable author statement///0006412 // translation // traceable author statement///0006413 // translational initiation // traceable author statement///0006446 // regulation of translational initiation // traceable auth…	0005829 // cytosol // traceable author statement///0016281 // eukaryotic translation initiation factor 4F complex // traceable author statement	0000166 // nucleotide binding // inferred from electronic annotation///0003676 // nucleic acid binding // inferred from electronic annotation///0003723 // RNA binding // traceable author statement///0003743 // translation initiation factor activity // inferred from electronic annotation///0005515 // protein binding // inferred from physical interaction	chr12:53410256-53435086 (+) // 95.17 // q13.13
211938_at	-1.16496	-0.220278	1.16496	down	EIF4B	eukaryotic translation initiation factor 4B	1975	0000288 // nuclear-transcribed mRNA catabolic process, deadenylation-dependent decay // traceable author statement///0000289 // nuclear-transcribed mRNA poly(A) tail shortening // traceable author statement///0006412 // translation // traceable author statement///0006413 // translational initiation // traceable author statement///0006446 // regulation of translational initiation // traceable auth…	0005829 // cytosol // traceable author statement///0016281 // eukaryotic translation initiation factor 4F complex // traceable author statement	0000166 // nucleotide binding // inferred from electronic annotation///0003676 // nucleic acid binding // inferred from electronic annotation///0003723 // RNA binding // traceable author statement///0003743 // translation initiation factor activity // inferred from electronic annotation///0005515 // protein binding // inferred from physical interaction	chr12:53434185-53435993 (+) // 97.2 // q13.13
211955_at	-1.10133	-0.139241	1.10133	down	IPO5	importin 5	3843	0006607 // NLS-bearing substrate import into nucleus // inferred from sequence or structural similarity///0006610 // ribosomal protein import into nucleus // inferred from direct assay///0006810 // transport // inferred from electronic annotation///0006886 // intracellular protein transport // inferred from electronic annotation///0015031 // protein transport // inferred from electronic annotatio…	0005634 // nucleus // inferred from sequence or structural similarity///0005643 // nuclear pore // inferred from electronic annotation///0005730 // nucleolus // inferred from electronic annotation///0005737 // cytoplasm // inferred from electronic annotation	0005095 // GTPase inhibitor activity // traceable author statement///0005488 // binding // inferred from electronic annotation///0005515 // protein binding // inferred from physical interaction///0008536 // Ran GTPase binding // traceable author statement///0008565 // protein transporter activity // inferred from sequence or structural similarity	chr13:98606372-98676582 (+) // 97.98 // q32.2
212090_at	1.10818	0.14819	1.10818	up	GRINA	glutamate receptor, ionotropic, N-methyl D-aspartate-associated protein 1 (glutamate binding)	2907		0016020 // membrane // inferred from electronic annotation///0016021 // integral to membrane // inferred from electronic annotation		chr8:145064259-145067582 (+) // 97.53 // q24.3
212185_x_at	1.18932	0.250132	1.18932	up	MT2A	metallothionein 2A	4502	0006878 // cellular copper ion homeostasis // traceable author statement///0019221 // cytokine-mediated signaling pathway // traceable author statement///0035690 // cellular response to drug // inferred from direct assay///0036016 // cellular response to interleukin-3 // inferred from expression pattern///0036018 // cellular response to erythropoietin // inferred from expression pattern///0045926…	0005634 // nucleus // inferred from sequence or structural similarity///0005737 // cytoplasm // inferred from sequence or structural similarity///0005829 // cytosol // traceable author statement///0048471 // perinuclear region of cytoplasm // inferred from sequence or structural similarity	0005515 // protein binding // inferred from physical interaction///0008144 // drug binding // inferred from direct assay///0008270 // zinc ion binding // inferred from direct assay///0008270 // zinc ion binding // inferred from sequence or structural similarity///0046872 // metal ion binding // inferred from electronic annotation	chr16:56642495-56643409 (+) // 63.05 // q12.2
212203_x_at	1.40213	0.487625	1.40213	up	IFITM3	interferon induced transmembrane protein 3	10410	0006955 // immune response // traceable author statement///0009607 // response to biotic stimulus // inferred from electronic annotation///0009615 // response to virus // inferred from direct assay///0019221 // cytokine-mediated signaling pathway // traceable author statement///0032897 // negative regulation of viral transcription // inferred from direct assay///0034341 // response to interferon-…	0005764 // lysosome // inferred from electronic annotation///0005765 // lysosomal membrane // inferred from electronic annotation///0005768 // endosome // inferred from electronic annotation///0005886 // plasma membrane // inferred from direct assay///0005886 // plasma membrane // traceable author statement///0016020 // membrane // inferred from electronic annotation///0016021 // integral to memb…	0005515 // protein binding // inferred from physical interaction	chr11:319676-320900 (-) // 94.89 // p15.5
212206_s_at	-1.13489	-0.18255	1.13489	down	H2AFV	H2A histone family, member V	94239	0006334 // nucleosome assembly // inferred from electronic annotation	0000786 // nucleosome // inferred from electronic annotation///0005634 // nucleus // inferred from electronic annotation///0005694 // chromosome // inferred from electronic annotation	0003677 // DNA binding // inferred from electronic annotation///0046982 // protein heterodimerization activity // inferred from electronic annotation	chr7:44866387-44870809 (-) // 59.7 // p13
212239_at	-1.20612	-0.270375	1.20612	down	PIK3R1	phosphoinositide-3-kinase, regulatory subunit 1 (alpha)	5295	0001878 // response to yeast // inferred from electronic annotation///0001934 // positive regulation of protein phosphorylation // inferred from electronic annotation///0001953 // negative regulation of cell-matrix adhesion // inferred from electronic annotation///0006006 // glucose metabolic process // inferred from electronic annotation///0006468 // protein phosphorylation // inferred from elec…	0005622 // intracellular // inferred from electronic annotation///0005634 // nucleus // inferred from electronic annotation///0005737 // cytoplasm // inferred from electronic annotation///0005829 // cytosol // traceable author statement///0005886 // plasma membrane // traceable author statement///0005942 // phosphatidylinositol 3-kinase complex // inferred from sequence or structural similarity//…	0003924 // GTPase activity // inferred from electronic annotation///0005068 // transmembrane receptor protein tyrosine kinase adaptor activity // inferred from sequence or structural similarity///0005102 // receptor binding // inferred from electronic annotation///0005158 // insulin receptor binding // inferred from physical interaction///0005159 // insulin-like growth factor receptor binding // …	chr5:67522116-67597647 (+) // 94.17 // q13.1
212334_at	1.15288	0.20524	1.15288	up	GNS	glucosamine (N-acetyl)-6-sulfatase	2799	0005975 // carbohydrate metabolic process // traceable author statement///0006027 // glycosaminoglycan catabolic process // traceable author statement///0008152 // metabolic process // inferred from electronic annotation///0030203 // glycosaminoglycan metabolic process // traceable author statement///0042339 // keratan sulfate metabolic process // traceable author statement///0042340 // keratan s…	0005764 // lysosome // inferred from electronic annotation///0043202 // lysosomal lumen // traceable author statement	0003824 // catalytic activity // inferred from electronic annotation///0005515 // protein binding // inferred from physical interaction///0005539 // glycosaminoglycan binding // inferred from electronic annotation///0008449 // N-acetylglucosamine-6-sulfatase activity // inferred from electronic annotation///0008484 // sulfuric ester hydrolase activity // inferred from direct assay///0016787 // hy…	chr12:65107228-65109864 (-) // 73.99 // q14.3
212335_at	1.19739	0.259889	1.19739	up	GNS	glucosamine (N-acetyl)-6-sulfatase	2799	0005975 // carbohydrate metabolic process // traceable author statement///0006027 // glycosaminoglycan catabolic process // traceable author statement///0008152 // metabolic process // inferred from electronic annotation///0030203 // glycosaminoglycan metabolic process // traceable author statement///0042339 // keratan sulfate metabolic process // traceable author statement///0042340 // keratan s…	0005764 // lysosome // inferred from electronic annotation///0043202 // lysosomal lumen // traceable author statement	0003824 // catalytic activity // inferred from electronic annotation///0005515 // protein binding // inferred from physical interaction///0005539 // glycosaminoglycan binding // inferred from electronic annotation///0008449 // N-acetylglucosamine-6-sulfatase activity // inferred from electronic annotation///0008484 // sulfuric ester hydrolase activity // inferred from direct assay///0016787 // hy…	chr12:65107228-65109864 (-) // 73.99 // q14.3
212400_at	-1.15133	-0.203306	1.15133	down	FAM102A	family with sequence similarity 102, member A	399665				chr9:130702860-130712954 (-) // 98.4 // q34.11
212527_at	1.10461	0.143541	1.10461	up	DESI1	desumoylating isopeptidase 1	27351	0006508 // proteolysis // inferred from electronic annotation	0005634 // nucleus // inferred from electronic annotation///0005737 // cytoplasm // inferred from electronic annotation	0008233 // peptidase activity // inferred from electronic annotation///0016787 // hydrolase activity // inferred from electronic annotation	chr22:41993896-42017004 (-) // 91.38 // q13.2
212840_at	-1.10076	-0.138506	1.10076	down	UBXN7	UBX domain protein 7	26043		0034098 // Cdc48p-Npl4p-Ufd1p AAA ATPase complex // inferred from direct assay	0005515 // protein binding // inferred from physical interaction///0008134 // transcription factor binding // inferred from physical interaction///0031625 // ubiquitin protein ligase binding // inferred from direct assay///0043130 // ubiquitin binding // inferred from direct assay	chr3:196080360-196159273 (-) // 90.76 // q29
212845_at	1.11687	0.159456	1.11687	up	SAMD4A	sterile alpha motif domain containing 4A	23034	0006417 // regulation of translation // inferred from electronic annotation///0017148 // negative regulation of translation // inferred from direct assay///0045727 // positive regulation of translation // inferred from direct assay	0005737 // cytoplasm // inferred from electronic annotation///0030054 // cell junction // inferred from electronic annotation///0030425 // dendrite // inferred from electronic annotation///0042995 // cell projection // inferred from electronic annotation///0043005 // neuron projection // inferred from electronic annotation///0045202 // synapse // inferred from electronic annotation	0005515 // protein binding // inferred from electronic annotation///0030371 // translation repressor activity // inferred from direct assay	chr14:55168860-55260030 (+) // 97.07 // q22.2
213002_at	1.1535	0.206024	1.1535	up	MARCKS	myristoylated alanine-rich protein kinase C substrate	4082	0006112 // energy reserve metabolic process // traceable author statement///0044281 // small molecule metabolic process // traceable author statement///0050796 // regulation of insulin secretion // traceable author statement	0005813 // centrosome // inferred from electronic annotation///0005886 // plasma membrane // traceable author statement///0005938 // cell cortex // inferred from electronic annotation///0015629 // actin cytoskeleton // traceable author statement///0042585 // germinal vesicle // inferred from electronic annotation	0005080 // protein kinase C binding // inferred from electronic annotation///0005516 // calmodulin binding // inferred from electronic annotation///0051015 // actin filament binding // traceable author statement	chr6:114181655-114182980 (-) // 100.0 // q21
213095_x_at	1.21086	0.276029	1.21086	up	AIF1	allograft inflammatory factor 1	199	0001774 // microglial cell activation // non-traceable author statement///0001934 // positive regulation of protein phosphorylation // inferred from electronic annotation///0006911 // phagocytosis, engulfment // inferred from sequence or structural similarity///0006954 // inflammatory response // inferred from sequence or structural similarity///0006954 // inflammatory response // non-traceable a…	0001726 // ruffle // inferred from electronic annotation///0001891 // phagocytic cup // inferred from sequence or structural similarity///0005634 // nucleus // inferred from direct assay///0005634 // nucleus // inferred from sequence or structural similarity///0005737 // cytoplasm // inferred from sequence or structural similarity///0005829 // cytosol // inferred from direct assay///0005856 // cy…	0003779 // actin binding // inferred from electronic annotation///0005509 // calcium ion binding // inferred from sequence or structural similarity///0005515 // protein binding // inferred from electronic annotation///0046872 // metal ion binding // inferred from electronic annotation///0051015 // actin filament binding // inferred from direct assay	chr6:31582984-31584794 (+) // 95.79 // p21.33
213293_s_at	1.1971	0.259542	1.1971	up	TRIM22	tripartite motif containing 22	10346	0006351 // transcription, DNA-dependent // inferred from electronic annotation///0006355 // regulation of transcription, DNA-dependent // traceable author statement///0006955 // immune response // traceable author statement///0009615 // response to virus // traceable author statement///0016567 // protein ubiquitination // inferred from electronic annotation///0019048 // virus-host interaction // …	0005622 // intracellular // inferred from electronic annotation///0005634 // nucleus // inferred from direct assay///0005737 // cytoplasm // inferred from direct assay///0005794 // Golgi apparatus // inferred from direct assay///0015030 // Cajal body // inferred from electronic annotation///0016607 // nuclear speck // inferred from electronic annotation///0043231 // intracellular membrane-bounded…	0003700 // sequence-specific DNA binding transcription factor activity // traceable author statement///0003714 // transcription corepressor activity // traceable author statement///0005515 // protein binding // inferred from electronic annotation///0008270 // zinc ion binding // inferred from electronic annotation///0016874 // ligase activity // inferred from electronic annotation///0046872 // me…	chr11:5730593-5732002 (+) // 51.77 // p15.4
213294_at	1.23147	0.300387	1.23147	up	EIF2AK2	eukaryotic translation initiation factor 2-alpha kinase 2	5610	0000186 // activation of MAPKK activity // inferred from mutant phenotype///0001819 // positive regulation of cytokine production // inferred from sequence or structural similarity///0006351 // transcription, DNA-dependent // inferred from electronic annotation///0006355 // regulation of transcription, DNA-dependent // inferred from electronic annotation///0006412 // translation // inferred from …	0005622 // intracellular // inferred from electronic annotation///0005634 // nucleus // inferred from electronic annotation///0005737 // cytoplasm // inferred from direct assay///0005829 // cytosol // traceable author statement///0048471 // perinuclear region of cytoplasm // inferred from direct assay	0000166 // nucleotide binding // inferred from electronic annotation///0003723 // RNA binding // inferred from electronic annotation///0003725 // double-stranded RNA binding // inferred from electronic annotation///0004672 // protein kinase activity // inferred from direct assay///0004672 // protein kinase activity // inferred from mutant phenotype///0004674 // protein serine/threonine kinase act…	chr2:37326354-37327071 (-) // 57.61 // p22.2
213502_x_at	1.13571	0.183598	1.13571	up	GUSBP11	glucuronidase, beta pseudogene 11	91316	0005975 // carbohydrate metabolic process // inferred from electronic annotation		0004553 // hydrolase activity, hydrolyzing O-glycosyl compounds // inferred from electronic annotation	chr22:23980673-24032549 (-) // 93.36 // q11.23
213564_x_at	-1.10431	-0.143152	1.10431	down	LDHB	lactate dehydrogenase B	3945	0005975 // carbohydrate metabolic process // inferred from electronic annotation///0006089 // lactate metabolic process // inferred from electronic annotation///0006090 // pyruvate metabolic process // traceable author statement///0006096 // glycolysis // inferred from electronic annotation///0019674 // NAD metabolic process // inferred from electronic annotation///0044237 // cellular metabolic p…	0005737 // cytoplasm // traceable author statement///0005739 // mitochondrion // inferred from electronic annotation///0005829 // cytosol // traceable author statement	0000166 // nucleotide binding // inferred from electronic annotation///0003824 // catalytic activity // inferred from electronic annotation///0004457 // lactate dehydrogenase activity // inferred from electronic annotation///0004459 // L-lactate dehydrogenase activity // inferred from electronic annotation///0005515 // protein binding // inferred from electronic annotation///0016491 // oxidoreduc…	chr12:21788275-21807612 (-) // 91.25 // p12.1
213566_at	1.1954	0.257488	1.1954	up	RNASE6	ribonuclease, RNase A family, k6	6039	0006401 // RNA catabolic process // traceable author statement///0006952 // defense response // traceable author statement///0090305 // nucleic acid phosphodiester bond hydrolysis // inferred from electronic annotation	0005576 // extracellular region // inferred from electronic annotation	0003676 // nucleic acid binding // inferred from electronic annotation///0004518 // nuclease activity // inferred from electronic annotation///0004519 // endonuclease activity // inferred from electronic annotation///0004522 // pancreatic ribonuclease activity // inferred from electronic annotation///0004540 // ribonuclease activity // traceable author statement///0016787 // hydrolase activity //…	chr14:21249243-21250620 (+) // 96.05 // q11.2
213716_s_at	1.21865	0.285284	1.21865	up	SECTM1	secreted and transmembrane 1	6398	0006955 // immune response // traceable author statement///0007165 // signal transduction // inferred from mutant phenotype///0007498 // mesoderm development // traceable author statement///0043123 // positive regulation of I-kappaB kinase/NF-kappaB cascade // inferred from mutant phenotype	0005576 // extracellular region // inferred from electronic annotation///0005615 // extracellular space // traceable author statement///0005794 // Golgi apparatus // traceable author statement///0005886 // plasma membrane // inferred from electronic annotation///0016020 // membrane // inferred from electronic annotation///0016021 // integral to membrane // inferred from electronic annotation	0004871 // signal transducer activity // inferred from mutant phenotype///0005125 // cytokine activity // traceable author statement	chr17:80279125-80279689 (-) // 95.27 // q25.3
213797_at	1.47742	0.563079	1.47742	up	RSAD2	radical S-adenosyl methionine domain containing 2	91543	0001503 // ossification // inferred from electronic annotation///0008152 // metabolic process // inferred from electronic annotation///0009615 // response to virus // inferred from direct assay///0019048 // virus-host interaction // inferred from electronic annotation///0030278 // regulation of ossification // inferred from electronic annotation///0034157 // positive regulation of toll-like recep…	0005739 // mitochondrion // inferred from direct assay///0005741 // mitochondrial outer membrane // inferred from direct assay///0005743 // mitochondrial inner membrane // inferred from direct assay///0005783 // endoplasmic reticulum // inferred from direct assay///0005789 // endoplasmic reticulum membrane // inferred from direct assay///0005794 // Golgi apparatus // inferred from electronic anno…	0003824 // catalytic activity // inferred from electronic annotation///0005515 // protein binding // inferred from physical interaction///0043621 // protein self-association // inferred from direct assay///0046872 // metal ion binding // inferred from electronic annotation///0051536 // iron-sulfur cluster binding // inferred from electronic annotation///0051539 // 4 iron, 4 sulfur cluster binding…	chr2:7017918-7037455 (+) // 77.44 // p25.2
214022_s_at	1.18676	0.247026	1.18676	up	IFITM1	interferon induced transmembrane protein 1	8519	0001503 // ossification // inferred from electronic annotation///0006955 // immune response // traceable author statement///0007166 // cell surface receptor signaling pathway // traceable author statement///0008285 // negative regulation of cell proliferation // inferred from mutant phenotype///0009607 // response to biotic stimulus // inferred from electronic annotation///0009615 // response to …	0005886 // plasma membrane // traceable author statement///0016020 // membrane // inferred from electronic annotation///0016021 // integral to membrane // inferred from electronic annotation	0005057 // receptor signaling protein activity // traceable author statement///0005515 // protein binding // inferred from physical interaction	chr11:314260-315271 (+) // 94.68 // p15.5
214042_s_at	-1.14024	-0.189332	1.14024	down	RPL22	ribosomal protein L22	6146	0000184 // nuclear-transcribed mRNA catabolic process, nonsense-mediated decay // traceable author statement///0006412 // translation // non-traceable author statement///0006412 // translation // traceable author statement///0006413 // translational initiation // traceable author statement///0006414 // translational elongation // traceable author statement///0006415 // translational termination /…	0005622 // intracellular // inferred from electronic annotation///0005737 // cytoplasm // inferred from direct assay///0005829 // cytosol // traceable author statement///0005840 // ribosome // inferred from electronic annotation///0022625 // cytosolic large ribosomal subunit // inferred from direct assay///0030529 // ribonucleoprotein complex // inferred from direct assay	0003723 // RNA binding // inferred from electronic annotation///0003735 // structural constituent of ribosome // non-traceable author statement///0008201 // heparin binding // inferred from electronic annotation	chr3:169200984-169201787 (-) // 82.41 // q26.2
214059_at	1.2315	0.300421	1.2315	up	IFI44	interferon-induced protein 44	10561	0009615 // response to virus // traceable author statement	0005737 // cytoplasm // inferred from direct assay		chr1:79128920-79129756 (+) // 99.17 // p31.1
214119_s_at	1.10245	0.140712	1.10245	up	FKBP1A	FK506 binding protein 1A, 12kDa	2280	0000413 // protein peptidyl-prolyl isomerization // inferred from direct assay///0000413 // protein peptidyl-prolyl isomerization // traceable author statement///0003007 // heart morphogenesis // inferred from sequence or structural similarity///0006457 // protein folding // non-traceable author statement///0006458 // 'de novo' protein folding // traceable author statement///0007179 // transformi…	0005737 // cytoplasm // inferred from direct assay///0005829 // cytosol // inferred from direct assay///0005829 // cytosol // traceable author statement///0014802 // terminal cisterna // inferred from sequence or structural similarity///0016020 // membrane // inferred from direct assay///0030018 // Z disc // inferred from direct assay///0030424 // axon // not recorded///0033017 // sarcoplasmic re…	0003755 // peptidyl-prolyl cis-trans isomerase activity // inferred from direct assay///0003755 // peptidyl-prolyl cis-trans isomerase activity // traceable author statement///0004871 // signal transducer activity // inferred from mutant phenotype///0005024 // transforming growth factor beta-activated receptor activity // traceable author statement///0005160 // transforming growth factor beta rec…	chr20:1349622-1373703 (-) // 97.46 // p13
214290_s_at	1.19431	0.256179	1.19431	up	HIST2H2AA3///HIST2H2AA4	histone cluster 2, H2aa3///histone cluster 2, H2aa4	8337///723790	0006334 // nucleosome assembly // inferred from electronic annotation	0000786 // nucleosome // inferred from electronic annotation///0005622 // intracellular // inferred from electronic annotation///0005634 // nucleus // inferred from electronic annotation///0005694 // chromosome // inferred from electronic annotation	0003677 // DNA binding // inferred from electronic annotation///0043565 // sequence-specific DNA binding // inferred from electronic annotation///0046982 // protein heterodimerization activity // inferred from electronic annotation	chr1:149822656-149823189 (+) // 83.04 // q21.2///chr1:149813756-149814289 (-) // 83.04 // q21.2
214329_x_at	1.2062	0.270464	1.2062	up	TNFSF10	tumor necrosis factor (ligand) superfamily, member 10	8743	0006915 // apoptotic process // traceable author statement///0006917 // induction of apoptosis // traceable author statement///0006919 // activation of cysteine-type endopeptidase activity involved in apoptotic process // traceable author statement///0006955 // immune response // inferred from electronic annotation///0007165 // signal transduction // traceable author statement///0007267 // cell-c…	0005576 // extracellular region // traceable author statement///0005615 // extracellular space // inferred from electronic annotation///0005887 // integral to plasma membrane // traceable author statement///0016020 // membrane // inferred from electronic annotation///0016021 // integral to membrane // inferred from electronic annotation	0005102 // receptor binding // traceable author statement///0005125 // cytokine activity // inferred from electronic annotation///0005164 // tumor necrosis factor receptor binding // inferred from electronic annotation///0005515 // protein binding // inferred from physical interaction///0046872 // metal ion binding // inferred from electronic annotation	chr3:172223300-172223725 (-) // 48.87 // q26.31
214453_s_at	1.56136	0.642802	1.56136	up	IFI44	interferon-induced protein 44	10561	0009615 // response to virus // traceable author statement	0005737 // cytoplasm // inferred from direct assay		chr1:79115518-79129697 (+) // 99.01 // p31.1
214511_x_at	1.40055	0.485998	1.40055	up	FCGR1B	Fc fragment of IgG, high affinity Ib, receptor (CD64)	2210	0002474 // antigen processing and presentation of peptide antigen via MHC class I // traceable author statement///0002479 // antigen processing and presentation of exogenous peptide antigen via MHC class I, TAP-dependent // traceable author statement///0006955 // immune response // non-traceable author statement///0019221 // cytokine-mediated signaling pathway // traceable author statement///0038…	0005886 // plasma membrane // non-traceable author statement///0005886 // plasma membrane // traceable author statement///0016020 // membrane // inferred from electronic annotation///0016021 // integral to membrane // inferred from electronic annotation///0030669 // clathrin-coated endocytic vesicle membrane // traceable author statement///0031901 // early endosome membrane // traceable author st…	0005515 // protein binding // inferred from electronic annotation///0019763 // immunoglobulin receptor activity // non-traceable author statement///0019864 // IgG binding // inferred from electronic annotation	chr1:149754265-149763223 (+) // 98.44 // q21.2///chr1:149369309-149378295 (+) // 98.73 // q21.2///chr1:120926986-120935928 (-) // 99.42 // p11.2
214669_x_at	1.16371	0.218735	1.16371	up	IGKC	immunoglobulin kappa constant	3514	0006955 // immune response // non-traceable author statement///0006956 // complement activation // traceable author statement///0006958 // complement activation, classical pathway // traceable author statement///0038096 // Fc-gamma receptor signaling pathway involved in phagocytosis // traceable author statement///0045087 // innate immune response // traceable author statement///0050776 // regula…	0005576 // extracellular region // non-traceable author statement///0005576 // extracellular region // traceable author statement///0005886 // plasma membrane // traceable author statement	0003823 // antigen binding // non-traceable author statement	chr2:89156926-89442610 (-) // 79.92 // p11.2
214836_x_at	1.1348	0.182434	1.1348	up	IGK///IGKC	immunoglobulin kappa locus///immunoglobulin kappa constant	3514///50802	0006955 // immune response // non-traceable author statement///0006956 // complement activation // traceable author statement///0006958 // complement activation, classical pathway // traceable author statement///0038096 // Fc-gamma receptor signaling pathway involved in phagocytosis // traceable author statement///0045087 // innate immune response // traceable author statement///0050776 // regula…	0005576 // extracellular region // non-traceable author statement///0005576 // extracellular region // traceable author statement///0005886 // plasma membrane // traceable author statement	0003823 // antigen binding // non-traceable author statement///0005515 // protein binding // inferred from electronic annotation	chr2:89156725-89521945 (-) // 88.95 // p11.2
215051_x_at	1.18177	0.240955	1.18177	up	AIF1	allograft inflammatory factor 1	199	0001774 // microglial cell activation // non-traceable author statement///0001934 // positive regulation of protein phosphorylation // inferred from electronic annotation///0006911 // phagocytosis, engulfment // inferred from sequence or structural similarity///0006954 // inflammatory response // inferred from sequence or structural similarity///0006954 // inflammatory response // non-traceable a…	0001726 // ruffle // inferred from electronic annotation///0001891 // phagocytic cup // inferred from sequence or structural similarity///0005634 // nucleus // inferred from direct assay///0005634 // nucleus // inferred from sequence or structural similarity///0005737 // cytoplasm // inferred from sequence or structural similarity///0005829 // cytosol // inferred from direct assay///0005856 // cy…	0003779 // actin binding // inferred from electronic annotation///0005509 // calcium ion binding // inferred from sequence or structural similarity///0005515 // protein binding // inferred from electronic annotation///0046872 // metal ion binding // inferred from electronic annotation///0051015 // actin filament binding // inferred from direct assay	chr6:31583775-31584739 (+) // 86.39 // p21.33
215495_s_at	1.1615	0.21599	1.1615	up	SAMD4A	sterile alpha motif domain containing 4A	23034	0006417 // regulation of translation // inferred from electronic annotation///0017148 // negative regulation of translation // inferred from direct assay///0045727 // positive regulation of translation // inferred from direct assay	0005737 // cytoplasm // inferred from electronic annotation///0030054 // cell junction // inferred from electronic annotation///0030425 // dendrite // inferred from electronic annotation///0042995 // cell projection // inferred from electronic annotation///0043005 // neuron projection // inferred from electronic annotation///0045202 // synapse // inferred from electronic annotation	0005515 // protein binding // inferred from electronic annotation///0030371 // translation repressor activity // inferred from direct assay	chr14:55241548-55255846 (+) // 98.29 // q22.2
215633_x_at	1.12941	0.175571	1.12941	up	LST1	leukocyte specific transcript 1	7940	0000902 // cell morphogenesis // inferred from electronic annotation///0006955 // immune response // non-traceable author statement///0008360 // regulation of cell shape // inferred from electronic annotation///0009653 // anatomical structure morphogenesis // non-traceable author statement///0016358 // dendrite development // inferred from direct assay///0050672 // negative regulation of lymphocy…	0000139 // Golgi membrane // inferred from electronic annotation///0005737 // cytoplasm // inferred from direct assay///0005794 // Golgi apparatus // non-traceable author statement///0012505 // endomembrane system // inferred from electronic annotation///0016020 // membrane // inferred from electronic annotation///0016021 // integral to membrane // inferred from direct assay		chr6:31553991-31556533 (+) // 68.09 // p21.33
216511_s_at	1.12558	0.170673	1.12558	up	TCF7L2	transcription factor 7-like 2 (T-cell specific, HMG-box)	6934	0000122 // negative regulation of transcription from RNA polymerase II promoter // inferred from direct assay///0001568 // blood vessel development // inferred from mutant phenotype///0006351 // transcription, DNA-dependent // inferred from electronic annotation///0006355 // regulation of transcription, DNA-dependent // inferred from electronic annotation///0006357 // regulation of transcription …	0000790 // nuclear chromatin // inferred from direct assay///0005634 // nucleus // inferred from direct assay///0005654 // nucleoplasm // inferred from direct assay///0005667 // transcription factor complex // not recorded///0016605 // PML body // inferred from electronic annotation///0032993 // protein-DNA complex // inferred from direct assay///0070369 // beta-catenin-TCF7L2 complex // inferred…	0000978 // RNA polymerase II core promoter proximal region sequence-specific DNA binding // inferred from direct assay///0001103 // RNA polymerase II repressing transcription factor binding // inferred from physical interaction///0003677 // DNA binding // inferred from electronic annotation///0003682 // chromatin binding // not recorded///0003700 // sequence-specific DNA binding transcription fac…	chr10:114710250-114926819 (+) // 96.73 // q25.2
216576_x_at	1.15803	0.21167	1.15803	up	IGK///IGKC	immunoglobulin kappa locus///immunoglobulin kappa constant	3514///50802	0006955 // immune response // non-traceable author statement///0006956 // complement activation // traceable author statement///0006958 // complement activation, classical pathway // traceable author statement///0038096 // Fc-gamma receptor signaling pathway involved in phagocytosis // traceable author statement///0045087 // innate immune response // traceable author statement///0050776 // regula…	0005576 // extracellular region // non-traceable author statement///0005576 // extracellular region // traceable author statement///0005886 // plasma membrane // traceable author statement	0003823 // antigen binding // non-traceable author statement///0005515 // protein binding // inferred from electronic annotation	chr2:89160739-89568031 (-) // 82.53 // p11.2
216598_s_at	1.34995	0.432907	1.34995	up	CCL2	chemokine (C-C motif) ligand 2	6347	0000165 // MAPK cascade // inferred from mutant phenotype///0001525 // angiogenesis // traceable author statement///0001666 // response to hypoxia // inferred from electronic annotation///0001938 // positive regulation of endothelial cell proliferation // inferred from electronic annotation///0002548 // monocyte chemotaxis // inferred from direct assay///0006468 // protein phosphorylation // trac…	0005576 // extracellular region // inferred from direct assay///0005576 // extracellular region // traceable author statement///0005615 // extracellular space // inferred from electronic annotation///0005737 // cytoplasm // inferred from electronic annotation///0043025 // neuronal cell body // inferred from electronic annotation	0001664 // G-protein coupled receptor binding // inferred from electronic annotation///0004672 // protein kinase activity // traceable author statement///0005102 // receptor binding // traceable author statement///0005125 // cytokine activity // inferred from electronic annotation///0005515 // protein binding // inferred from electronic annotation///0008009 // chemokine activity // inferred from …	chr17:32582337-32584176 (+) // 97.58 // q12
216609_at	1.18628	0.246449	1.18628	up	TXN	thioredoxin	7295	0000122 // negative regulation of transcription from RNA polymerase II promoter // inferred from electronic annotation///0006351 // transcription, DNA-dependent // inferred from electronic annotation///0006355 // regulation of transcription, DNA-dependent // inferred from electronic annotation///0006662 // glycerol ether metabolic process // inferred from electronic annotation///0006928 // cellul…	0005576 // extracellular region // inferred from electronic annotation///0005634 // nucleus // inferred from electronic annotation///0005654 // nucleoplasm // traceable author statement///0005737 // cytoplasm // inferred from electronic annotation///0005739 // mitochondrion // inferred from electronic annotation///0005829 // cytosol // traceable author statement///0030424 // axon // inferred from…	0005515 // protein binding // inferred from physical interaction///0009055 // electron carrier activity // inferred from electronic annotation///0015035 // protein disulfide oxidoreductase activity // inferred from electronic annotation///0015037 // peptide disulfide oxidoreductase activity // inferred from electronic annotation///0019899 // enzyme binding // inferred from electronic annotation	chr9:113006437-113013744 (+) // 92.16 // q31.3
216640_s_at	1.11462	0.156553	1.11462	up	PDIA6	protein disulfide isomerase family A, member 6	10130	0006457 // protein folding // traceable author statement///0006662 // glycerol ether metabolic process // inferred from electronic annotation///0006987 // activation of signaling protein activity involved in unfolded protein response // traceable author statement///0030968 // endoplasmic reticulum unfolded protein response // traceable author statement///0044267 // cellular protein metabolic proc…	0005783 // endoplasmic reticulum // traceable author statement///0005788 // endoplasmic reticulum lumen // inferred from electronic annotation///0005789 // endoplasmic reticulum membrane // traceable author statement///0005793 // endoplasmic reticulum-Golgi intermediate compartment // inferred from direct assay///0005886 // plasma membrane // inferred from electronic annotation///0016020 // membr…	0003756 // protein disulfide isomerase activity // inferred from electronic annotation///0005515 // protein binding // inferred from physical interaction///0009055 // electron carrier activity // inferred from electronic annotation///0015035 // protein disulfide oxidoreductase activity // inferred from electronic annotation///0016853 // isomerase activity // inferred from electronic annotation	chr2:10924118-10952873 (-) // 73.66 // p25.1
216834_at	-1.19337	-0.255047	1.19337	down	RGS1	regulator of G-protein signaling 1	5996	0006955 // immune response // traceable author statement///0007165 // signal transduction // non-traceable author statement///0007193 // adenylate cyclase-inhibiting G-protein coupled receptor signaling pathway // traceable author statement///0009968 // negative regulation of signal transduction // inferred from electronic annotation///0038032 // termination of G-protein coupled receptor signalin…	0005737 // cytoplasm // not recorded///0005886 // plasma membrane // not recorded	0005096 // GTPase activator activity // not recorded///0005516 // calmodulin binding // traceable author statement	chr1:192544936-192549152 (+) // 91.99 // q31.2
216950_s_at	1.35765	0.441115	1.35765	up	FCGR1A///FCGR1B///FCGR1C	Fc fragment of IgG, high affinity Ia, receptor (CD64)///Fc fragment of IgG, high affinity Ib, receptor (CD64)///Fc fragment of IgG, high affinity Ic, receptor (CD64), pseudogene	2209///2210///100132417	0001788 // antibody-dependent cellular cytotoxicity // inferred from electronic annotation///0001798 // positive regulation of type IIa hypersensitivity // inferred from electronic annotation///0001805 // positive regulation of type III hypersensitivity // inferred from electronic annotation///0002474 // antigen processing and presentation of peptide antigen via MHC class I // traceable author st…	0005886 // plasma membrane // inferred from direct assay///0005886 // plasma membrane // traceable author statement///0005886 // plasma membrane // non-traceable author statement///0005886 // plasma membrane // inferred from electronic annotation///0009897 // external side of plasma membrane // inferred from electronic annotation///0016020 // membrane // inferred from electronic annotation///0016…	0005057 // receptor signaling protein activity // traceable author statement///0005515 // protein binding // inferred from physical interaction///0019763 // immunoglobulin receptor activity // non-traceable author statement///0019770 // IgG receptor activity // inferred from electronic annotation///0019864 // IgG binding // inferred from electronic annotation	chr1:149369289-149761845 (+) // 87.09 // q21.2
217118_s_at	1.1414	0.1908	1.1414	up	KIAA0930	KIAA0930	23313				chr22:45591709-45601730 (-) // 98.39 // q13.31
217157_x_at	1.11871	0.161836	1.11871	up	IGK///IGKC	immunoglobulin kappa locus///immunoglobulin kappa constant	3514///50802	0006955 // immune response // non-traceable author statement///0006956 // complement activation // traceable author statement///0006958 // complement activation, classical pathway // traceable author statement///0038096 // Fc-gamma receptor signaling pathway involved in phagocytosis // traceable author statement///0045087 // innate immune response // traceable author statement///0050776 // regula…	0005576 // extracellular region // non-traceable author statement///0005576 // extracellular region // traceable author statement///0005886 // plasma membrane // traceable author statement	0003823 // antigen binding // non-traceable author statement///0005515 // protein binding // inferred from electronic annotation	chr2:89160396-89339984 (-) // 88.62 // p11.2
217497_at	1.28755	0.364629	1.28755	up	TYMP	thymidine phosphorylase	1890	0000002 // mitochondrial genome maintenance // traceable author statement///0001525 // angiogenesis // inferred from electronic annotation///0001654 // eye development // inferred from mutant phenotype///0001701 // in utero embryonic development // inferred from electronic annotation///0003012 // muscle system process // inferred from electronic annotation///0006206 // pyrimidine nucleobase metab…	0005739 // mitochondrion // inferred from electronic annotation///0005739 // mitochondrion // traceable author statement///0005743 // mitochondrial inner membrane // inferred from electronic annotation///0005829 // cytosol // traceable author statement///0030016 // myofibril // inferred from direct assay	0004645 // phosphorylase activity // inferred from electronic annotation///0005161 // platelet-derived growth factor receptor binding // traceable author statement///0005507 // copper ion binding // inferred from electronic annotation///0005507 // copper ion binding // non-traceable author statement///0008083 // growth factor activity // inferred from electronic annotation///0009032 // thymidine …	chr22:50966386-50967425 (-) // 66.22 // q13.33
217502_at	1.26412	0.338135	1.26412	up	IFIT2	interferon-induced protein with tetratricopeptide repeats 2	3433	0006915 // apoptotic process // inferred from electronic annotation///0008637 // apoptotic mitochondrial changes // traceable author statement///0009615 // response to virus // inferred from direct assay///0009615 // response to virus // inferred from mutant phenotype///0019221 // cytokine-mediated signaling pathway // traceable author statement///0032091 // negative regulation of protein binding…	0005737 // cytoplasm // inferred from direct assay///0005783 // endoplasmic reticulum // inferred from direct assay///0005829 // cytosol // traceable author statement	0003723 // RNA binding // inferred from electronic annotation///0005515 // protein binding // inferred from physical interaction	chr10:91061805-91067250 (+) // 94.96 // q23.31
217719_at	-1.15568	-0.20874	1.15568	down	EIF3L	eukaryotic translation initiation factor 3, subunit L	51386	0001731 // formation of translation preinitiation complex // inferred from electronic annotation///0006412 // translation // inferred from electronic annotation///0006413 // translational initiation // inferred by curator///0006413 // translational initiation // inferred from direct assay///0006446 // regulation of translational initiation // inferred from electronic annotation	0001650 // fibrillar center // inferred from electronic annotation///0005654 // nucleoplasm // inferred from electronic annotation///0005730 // nucleolus // inferred from electronic annotation///0005737 // cytoplasm // inferred from electronic annotation///0005852 // eukaryotic translation initiation factor 3 complex // inferred from direct assay///0016282 // eukaryotic 43S preinitiation complex …	0003743 // translation initiation factor activity // inferred by curator///0003743 // translation initiation factor activity // inferred from direct assay///0005515 // protein binding // inferred from physical interaction	chr22:38245424-38284637 (+) // 99.53 // q13.1
217846_at	-1.12701	-0.172499	1.12701	down	QARS	glutaminyl-tRNA synthetase	5859	0006412 // translation // inferred from electronic annotation///0006418 // tRNA aminoacylation for protein translation // traceable author statement///0006425 // glutaminyl-tRNA aminoacylation // inferred from electronic annotation///0010467 // gene expression // traceable author statement///0043039 // tRNA aminoacylation // inferred from electronic annotation	0005737 // cytoplasm // inferred from direct assay///0005759 // mitochondrial matrix // traceable author statement///0005829 // cytosol // traceable author statement	0000166 // nucleotide binding // inferred from electronic annotation///0004812 // aminoacyl-tRNA ligase activity // inferred from electronic annotation///0004819 // glutamine-tRNA ligase activity // traceable author statement///0005524 // ATP binding // inferred from electronic annotation///0016874 // ligase activity // inferred from electronic annotation///0016876 // ligase activity, forming ami…	chr3:49133365-49142171 (-) // 99.67 // p21.31
217906_at	-1.144	-0.194093	1.144	down	KLHDC2	kelch domain containing 2	23588		0005634 // nucleus // inferred from electronic annotation	0005515 // protein binding // inferred from electronic annotation	chr14:50234870-50249855 (+) // 97.44 // q21.3
217933_s_at	1.24477	0.315875	1.24477	up	LAP3	leucine aminopeptidase 3	51056	0006508 // proteolysis // non-traceable author statement///0019538 // protein metabolic process // inferred from electronic annotation	0005622 // intracellular // inferred from electronic annotation///0005634 // nucleus // inferred from direct assay///0005730 // nucleolus // inferred from direct assay///0005737 // cytoplasm // inferred from direct assay///0005737 // cytoplasm // non-traceable author statement///0005739 // mitochondrion // inferred from electronic annotation///0005802 // trans-Golgi network // inferred from elect…	0000287 // magnesium ion binding // non-traceable author statement///0004177 // aminopeptidase activity // non-traceable author statement///0008233 // peptidase activity // inferred from electronic annotation///0008235 // metalloexopeptidase activity // non-traceable author statement///0008270 // zinc ion binding // non-traceable author statement///0016787 // hydrolase activity // inferred from e…	chr4:17578945-17609590 (+) // 95.58 // p15.32
217995_at	1.14874	0.200056	1.14874	up	SQRDL	sulfide quinone reductase-like (yeast)	58472	0000096 // sulfur amino acid metabolic process // traceable author statement///0000098 // sulfur amino acid catabolic process // traceable author statement///0034641 // cellular nitrogen compound metabolic process // traceable author statement///0044281 // small molecule metabolic process // traceable author statement///0055114 // oxidation-reduction process // inferred from electronic annotation…	0005737 // cytoplasm // inferred from direct assay///0005739 // mitochondrion // inferred from electronic annotation///0005743 // mitochondrial inner membrane // traceable author statement	0016491 // oxidoreductase activity // inferred from electronic annotation///0070224 // sulfide:quinone oxidoreductase activity // traceable author statement	chr15:45927255-45983478 (+) // 98.88 // q21.1
218231_at	1.14144	0.190853	1.14144	up	NAGK	N-acetylglucosamine kinase	55577	0006044 // N-acetylglucosamine metabolic process // inferred from electronic annotation///0006051 // N-acetylmannosamine metabolic process // traceable author statement///0016310 // phosphorylation // inferred from electronic annotation///0019262 // N-acetylneuraminate catabolic process // inferred from electronic annotation///0019262 // N-acetylneuraminate catabolic process // traceable author s…		0000166 // nucleotide binding // inferred from electronic annotation///0005515 // protein binding // inferred from physical interaction///0005524 // ATP binding // inferred from electronic annotation///0009384 // N-acylmannosamine kinase activity // inferred from electronic annotation///0016301 // kinase activity // inferred from electronic annotation///0016740 // transferase activity // inferred…	chr2:71295796-71305769 (+) // 99.16 // p13.3
218232_at	1.21938	0.28615	1.21938	up	C1QA	complement component 1, q subcomponent, A chain	712	0006956 // complement activation // traceable author statement///0006958 // complement activation, classical pathway // traceable author statement///0007267 // cell-cell signaling // traceable author statement///0045087 // innate immune response // traceable author statement	0005576 // extracellular region // traceable author statement///0005581 // collagen // inferred from electronic annotation///0005602 // complement component C1 complex // traceable author statement	0005515 // protein binding // inferred from physical interaction	chr1:22964099-22966099 (+) // 97.83 // p36.12
218280_x_at	1.16492	0.220229	1.16492	up	HIST2H2AA3///HIST2H2AA4	histone cluster 2, H2aa3///histone cluster 2, H2aa4	8337///723790	0006334 // nucleosome assembly // inferred from electronic annotation	0000786 // nucleosome // inferred from electronic annotation///0005622 // intracellular // inferred from electronic annotation///0005634 // nucleus // inferred from electronic annotation///0005694 // chromosome // inferred from electronic annotation	0003677 // DNA binding // inferred from electronic annotation///0043565 // sequence-specific DNA binding // inferred from electronic annotation///0046982 // protein heterodimerization activity // inferred from electronic annotation	chr1:149822627-149823191 (+) // 100.0 // q21.2///chr1:149813754-149814318 (-) // 100.0 // q21.2
218400_at	1.50894	0.593533	1.50894	up	OAS3	2'-5'-oligoadenylate synthetase 3, 100kDa	4940	0006139 // nucleobase-containing compound metabolic process // traceable author statement///0006955 // immune response // inferred from electronic annotation///0009615 // response to virus // inferred from direct assay///0019221 // cytokine-mediated signaling pathway // traceable author statement///0045071 // negative regulation of viral genome replication // inferred from direct assay///0045087 …	0005634 // nucleus // inferred from electronic annotation///0005737 // cytoplasm // inferred from direct assay///0005829 // cytosol // traceable author statement///0043231 // intracellular membrane-bounded organelle // traceable author statement	0000166 // nucleotide binding // inferred from electronic annotation///0001730 // 2'-5'-oligoadenylate synthetase activity // inferred from direct assay///0003723 // RNA binding // inferred from electronic annotation///0003725 // double-stranded RNA binding // inferred from direct assay///0005515 // protein binding // inferred from physical interaction///0005524 // ATP binding // inferred from di…	chr12:113376301-113410741 (+) // 81.0 // q24.13
218429_s_at	1.11786	0.160744	1.11786	up	C19orf66	chromosome 19 open reading frame 66	55337				chr19:10197008-10203918 (+) // 97.7 // p13.2
218454_at	1.22396	0.291551	1.22396	up	PLBD1	phospholipase B domain containing 1	79887	0006629 // lipid metabolic process // inferred from electronic annotation///0006644 // phospholipid metabolic process // traceable author statement///0016042 // lipid catabolic process // inferred from electronic annotation///0036149 // phosphatidylinositol acyl-chain remodeling // traceable author statement///0036151 // phosphatidylcholine acyl-chain remodeling // traceable author statement///00…	0005576 // extracellular region // inferred from electronic annotation///0005829 // cytosol // traceable author statement	0016787 // hydrolase activity // inferred from electronic annotation	chr12:14656601-14720554 (-) // 98.42 // p13.1
218543_s_at	1.16566	0.22115	1.16566	up	PARP12	poly (ADP-ribose) polymerase family, member 12	64761		0005634 // nucleus // inferred from electronic annotation	0003676 // nucleic acid binding // inferred from electronic annotation///0003950 // NAD+ ADP-ribosyltransferase activity // inferred from electronic annotation///0008270 // zinc ion binding // inferred from electronic annotation///0016740 // transferase activity // inferred from electronic annotation///0046872 // metal ion binding // inferred from electronic annotation	chr7:139723550-139763143 (-) // 97.29 // q34
218660_at	1.19617	0.258423	1.19617	up	DYSF	dysferlin, limb girdle muscular dystrophy 2B (autosomal recessive)	8291	0001778 // plasma membrane repair // inferred from electronic annotation///0006906 // vesicle fusion // inferred from electronic annotation	0005886 // plasma membrane // traceable author statement///0016020 // membrane // inferred from electronic annotation///0016021 // integral to membrane // inferred from electronic annotation///0030027 // lamellipodium // inferred from electronic annotation///0030315 // T-tubule // inferred from electronic annotation///0030659 // cytoplasmic vesicle membrane // inferred from electronic annotation/…	0005515 // protein binding // inferred from electronic annotation///0005515 // protein binding // inferred from physical interaction///0005544 // calcium-dependent phospholipid binding // inferred from mutant phenotype	chr2:71680759-71913892 (+) // 99.15 // p13.2
218746_at	1.14552	0.195996	1.14552	up	TAPBPL	TAP binding protein-like	55080	0019885 // antigen processing and presentation of endogenous peptide antigen via MHC class I // inferred from electronic annotation	0005783 // endoplasmic reticulum // inferred from electronic annotation///0005789 // endoplasmic reticulum membrane // inferred from electronic annotation///0005886 // plasma membrane // inferred from electronic annotation///0016020 // membrane // inferred from electronic annotation///0016021 // integral to membrane // inferred from electronic annotation///0031090 // organelle membrane // inferre…	0005515 // protein binding // inferred from electronic annotation	chr12:6561272-6571460 (+) // 99.82 // p13.31
218747_s_at	1.17304	0.230248	1.17304	up	TAPBPL	TAP binding protein-like	55080	0019885 // antigen processing and presentation of endogenous peptide antigen via MHC class I // inferred from electronic annotation	0005783 // endoplasmic reticulum // inferred from electronic annotation///0005789 // endoplasmic reticulum membrane // inferred from electronic annotation///0005886 // plasma membrane // inferred from electronic annotation///0016020 // membrane // inferred from electronic annotation///0016021 // integral to membrane // inferred from electronic annotation///0031090 // organelle membrane // inferre…	0005515 // protein binding // inferred from electronic annotation	chr12:6561272-6571460 (+) // 99.82 // p13.31
218773_s_at	1.29224	0.369876	1.29224	up	MSRB2	methionine sulfoxide reductase B2	22921	0006355 // regulation of transcription, DNA-dependent // traceable author statement///0030041 // actin filament polymerization // inferred from sequence or structural similarity///0030091 // protein repair // inferred from sequence or structural similarity///0055114 // oxidation-reduction process // inferred from electronic annotation	0005739 // mitochondrion // inferred from sequence or structural similarity	0003700 // sequence-specific DNA binding transcription factor activity // traceable author statement///0003779 // actin binding // inferred from sequence or structural similarity///0008270 // zinc ion binding // inferred from sequence or structural similarity///0016491 // oxidoreductase activity // inferred from electronic annotation///0033743 // peptide-methionine (R)-S-oxide reductase activity …	chr10:23384522-23409899 (+) // 88.22 // p12.2
218832_x_at	1.12189	0.165937	1.12189	up	ARRB1	arrestin, beta 1	408	0000187 // activation of MAPK activity // inferred from electronic annotation///0001933 // negative regulation of protein phosphorylation // inferred from electronic annotation///0002031 // G-protein coupled receptor internalization // inferred from mutant phenotype///0006351 // transcription, DNA-dependent // inferred from electronic annotation///0006355 // regulation of transcription, DNA-depen…	0000139 // Golgi membrane // traceable author statement///0000785 // chromatin // inferred from direct assay///0005622 // intracellular // inferred from electronic annotation///0005634 // nucleus // inferred from direct assay///0005737 // cytoplasm // inferred from direct assay///0005765 // lysosomal membrane // traceable author statement///0005829 // cytosol // traceable author statement///00058…	0004402 // histone acetyltransferase activity // inferred from direct assay///0004857 // enzyme inhibitor activity // traceable author statement///0005096 // GTPase activator activity // inferred from mutant phenotype///0005159 // insulin-like growth factor receptor binding // inferred from physical interaction///0005515 // protein binding // inferred from physical interaction///0008134 // transc…	chr11:74977162-75001084 (-) // 98.54 // q13.4
218854_at	1.23301	0.302184	1.23301	up	DSE	dermatan sulfate epimerase	29940	0005975 // carbohydrate metabolic process // traceable author statement///0006334 // nucleosome assembly // inferred from electronic annotation///0015012 // heparan sulfate proteoglycan biosynthetic process // inferred from electronic annotation///0030203 // glycosaminoglycan metabolic process // traceable author statement///0030204 // chondroitin sulfate metabolic process // traceable author sta…	0000139 // Golgi membrane // traceable author statement///0005622 // intracellular // inferred from direct assay///0005634 // nucleus // inferred from direct assay///0005634 // nucleus // inferred from electronic annotation///0005730 // nucleolus // inferred from direct assay///0005737 // cytoplasm // inferred from direct assay///0005783 // endoplasmic reticulum // inferred from direct assay///00…	0016853 // isomerase activity // inferred from electronic annotation///0047757 // chondroitin-glucuronate 5-epimerase activity // inferred from direct assay	chr6:116692188-116759440 (+) // 97.62 // q22.1
218943_s_at	1.24268	0.313456	1.24268	up	DDX58	DEAD (Asp-Glu-Ala-Asp) box polypeptide 58	23586	0002230 // positive regulation of defense response to virus by host // inferred from mutant phenotype///0009597 // detection of virus // inferred from direct assay///0009615 // response to virus // traceable author statement///0019048 // virus-host interaction // inferred from electronic annotation///0030334 // regulation of cell migration // inferred from direct assay///0032480 // negative regul…	0005737 // cytoplasm // inferred from direct assay///0005829 // cytosol // traceable author statement///0005856 // cytoskeleton // inferred from electronic annotation///0005886 // plasma membrane // inferred from electronic annotation///0005923 // tight junction // inferred from direct assay///0015629 // actin cytoskeleton // inferred from direct assay///0016020 // membrane // inferred from elect…	0000166 // nucleotide binding // inferred from electronic annotation///0003676 // nucleic acid binding // inferred from electronic annotation///0003677 // DNA binding // inferred from electronic annotation///0003690 // double-stranded DNA binding // inferred from electronic annotation///0003723 // RNA binding // inferred from electronic annotation///0003725 // double-stranded RNA binding // infer…	chr9:32457001-32526322 (-) // 98.79 // p21.1
218986_s_at	1.30148	0.380152	1.30148	up	DDX60	DEAD (Asp-Glu-Ala-Asp) box polypeptide 60	55601	0009615 // response to virus // inferred from direct assay///0045087 // innate immune response // inferred from electronic annotation///0051607 // defense response to virus // inferred from electronic annotation///1900245 // positive regulation of MDA-5 signaling pathway // inferred from mutant phenotype///1900246 // positive regulation of RIG-I signaling pathway // inferred from mutant phenotype	0005737 // cytoplasm // inferred from direct assay	0000166 // nucleotide binding // inferred from electronic annotation///0003676 // nucleic acid binding // inferred from electronic annotation///0003677 // DNA binding // inferred from electronic annotation///0003690 // double-stranded DNA binding // inferred from direct assay///0003723 // RNA binding // inferred from electronic annotation///0003725 // double-stranded RNA binding // inferred from …	chr4:169137442-169169394 (-) // 88.93 // q32.3
219014_at	1.26926	0.343988	1.26926	up	PLAC8	placenta-specific 8	51316	0008284 // positive regulation of cell proliferation // inferred from electronic annotation///0009409 // response to cold // inferred from electronic annotation///0040015 // negative regulation of multicellular organism growth // inferred from electronic annotation///0042742 // defense response to bacterium // inferred from electronic annotation///0043066 // negative regulation of apoptotic proce…		0003682 // chromatin binding // inferred from electronic annotation	chr4:84011840-84035889 (-) // 96.71 // q21.22
219209_at	1.13623	0.184256	1.13623	up	IFIH1	interferon induced with helicase C domain 1	64135	0009597 // detection of virus // traceable author statement///0009615 // response to virus // traceable author statement///0016925 // protein sumoylation // inferred from direct assay///0019048 // virus-host interaction // inferred from electronic annotation///0032480 // negative regulation of type I interferon production // traceable author statement///0032727 // positive regulation of interfero…	0005622 // intracellular // inferred from electronic annotation///0005634 // nucleus // inferred from electronic annotation///0005737 // cytoplasm // inferred from direct assay///0005829 // cytosol // traceable author statement	0000166 // nucleotide binding // inferred from electronic annotation///0003676 // nucleic acid binding // inferred from electronic annotation///0003677 // DNA binding // inferred from electronic annotation///0003723 // RNA binding // inferred from electronic annotation///0003725 // double-stranded RNA binding // inferred from direct assay///0003725 // double-stranded RNA binding // traceable auth…	chr2:163123590-163174985 (-) // 97.72 // q24.2
219211_at	1.21426	0.280082	1.21426	up	USP18	ubiquitin specific peptidase 18	11274	0006508 // proteolysis // inferred from electronic annotation///0006511 // ubiquitin-dependent protein catabolic process // inferred from electronic annotation///0019221 // cytokine-mediated signaling pathway // traceable author statement///0060337 // type I interferon-mediated signaling pathway // traceable author statement///0060338 // regulation of type I interferon-mediated signaling pathway …	0005634 // nucleus // inferred from direct assay///0005829 // cytosol // traceable author statement	0004221 // ubiquitin thiolesterase activity // inferred from electronic annotation///0004843 // ubiquitin-specific protease activity // traceable author statement///0005515 // protein binding // inferred from physical interaction///0008233 // peptidase activity // inferred from electronic annotation///0008234 // cysteine-type peptidase activity // inferred from electronic annotation///0016787 // …	chr22:18632931-18660158 (+) // 77.23 // q11.21
219243_at	1.18154	0.240674	1.18154	up	GIMAP4	GTPase, IMAP family member 4	55303		0005634 // nucleus // inferred from direct assay///0005730 // nucleolus // inferred from direct assay///0005737 // cytoplasm // inferred from electronic annotation///0005829 // cytosol // inferred from direct assay	0000166 // nucleotide binding // inferred from electronic annotation///0005525 // GTP binding // inferred from electronic annotation	chr7:150264495-150271040 (+) // 96.37 // q36.1
219352_at	1.25229	0.324572	1.25229	up	HERC6	HECT and RLD domain containing E3 ubiquitin protein ligase family member 6	55008	0006464 // cellular protein modification process // inferred from electronic annotation///0016567 // protein ubiquitination // inferred from electronic annotation///0042787 // protein ubiquitination involved in ubiquitin-dependent protein catabolic process // not recorded	0005622 // intracellular // inferred from electronic annotation///0005634 // nucleus // inferred from direct assay///0005737 // cytoplasm // inferred from direct assay///0005829 // cytosol // inferred from electronic annotation	0004842 // ubiquitin-protein ligase activity // not recorded///0016874 // ligase activity // inferred from electronic annotation	chr4:89345027-89364248 (+) // 72.49 // q22.1
219356_s_at	1.12512	0.170083	1.12512	up	CHMP5	charged multivesicular body protein 5	51510	0001919 // regulation of receptor recycling // inferred from electronic annotation///0006810 // transport // inferred from electronic annotation///0007040 // lysosome organization // inferred from electronic annotation///0008333 // endosome to lysosome transport // inferred from electronic annotation///0015031 // protein transport // inferred from electronic annotation///0016032 // viral reproduc…	0005634 // nucleus // inferred from electronic annotation///0005737 // cytoplasm // inferred from electronic annotation///0005768 // endosome // inferred from electronic annotation///0005829 // cytosol // traceable author statement///0010008 // endosome membrane // inferred from electronic annotation///0016020 // membrane // inferred from electronic annotation	0005515 // protein binding // inferred from physical interaction	chr9:33265056-33281304 (+) // 92.73 // p13.3///chrX:46584079-46585273 (-) // 92.65 // p11.23
219358_s_at	1.15728	0.210742	1.15728	up	ADAP2	ArfGAP with dual PH domains 2	55803	0007507 // heart development // inferred from expression pattern///0032312 // regulation of ARF GTPase activity // inferred from electronic annotation///0043547 // positive regulation of GTPase activity // non-traceable author statement	0005737 // cytoplasm // inferred from direct assay///0005740 // mitochondrial envelope // inferred from sequence or structural similarity///0005886 // plasma membrane // inferred from direct assay///0016020 // membrane // inferred from electronic annotation	0005096 // GTPase activator activity // non-traceable author statement///0005515 // protein binding // inferred from physical interaction///0005543 // phospholipid binding // inferred from electronic annotation///0005546 // phosphatidylinositol-4,5-bisphosphate binding // inferred from sequence or structural similarity///0005547 // phosphatidylinositol-3,4,5-trisphosphate binding // inferred from…	chr17:29248932-29286209 (+) // 76.76 // q11.2
219403_s_at	1.272	0.347096	1.272	up	HPSE	heparanase	10855	0005975 // carbohydrate metabolic process // traceable author statement///0006027 // glycosaminoglycan catabolic process // traceable author statement///0006029 // proteoglycan metabolic process // traceable author statement///0007155 // cell adhesion // inferred from electronic annotation///0007160 // cell-matrix adhesion // inferred from direct assay///0010575 // positive regulation vascular en…	0005576 // extracellular region // inferred from electronic annotation///0005634 // nucleus // inferred from direct assay///0005764 // lysosome // inferred from direct assay///0005765 // lysosomal membrane // inferred from electronic annotation///0016020 // membrane // inferred from electronic annotation///0043202 // lysosomal lumen // traceable author statement///0045121 // membrane raft // infe…	0003824 // catalytic activity // inferred from electronic annotation///0004566 // beta-glucuronidase activity // traceable author statement///0005515 // protein binding // inferred from physical interaction///0016787 // hydrolase activity // inferred from electronic annotation///0016798 // hydrolase activity, acting on glycosyl bonds // inferred from electronic annotation///0030305 // heparanase …	chr4:84216475-84256140 (-) // 98.32 // q21.23
219505_at	1.27155	0.346589	1.27155	up	CECR1	cat eye syndrome chromosome region, candidate 1	51816	0006154 // adenosine catabolic process // inferred from direct assay///0007275 // multicellular organismal development // non-traceable author statement///0009168 // purine ribonucleoside monophosphate biosynthetic process // inferred from electronic annotation///0043103 // hypoxanthine salvage // not recorded///0046103 // inosine biosynthetic process // not recorded	0005576 // extracellular region // inferred from electronic annotation///0005615 // extracellular space // inferred from direct assay///0005794 // Golgi apparatus // inferred from direct assay///0005829 // cytosol // not recorded	0004000 // adenosine deaminase activity // inferred from direct assay///0008083 // growth factor activity // not recorded///0008083 // growth factor activity // non-traceable author statement///0008201 // heparin binding // inferred from electronic annotation///0008270 // zinc ion binding // inferred from direct assay///0016787 // hydrolase activity // inferred from electronic annotation///001923…	chr22:17661760-17690779 (-) // 41.94 // q11.1
219519_s_at	1.63659	0.710697	1.63659	up	SIGLEC1	sialic acid binding Ig-like lectin 1, sialoadhesin	6614	0006897 // endocytosis // inferred from electronic annotation///0006954 // inflammatory response // non-traceable author statement///0007155 // cell adhesion // inferred from electronic annotation///0007160 // cell-matrix adhesion // non-traceable author statement///0016337 // cell-cell adhesion // non-traceable author statement	0005576 // extracellular region // inferred from electronic annotation///0005886 // plasma membrane // inferred from electronic annotation///0016020 // membrane // inferred from electronic annotation///0016021 // integral to membrane // non-traceable author statement	0005515 // protein binding // inferred from electronic annotation///0030246 // carbohydrate binding // non-traceable author statement	chr20:3667618-3687775 (-) // 94.11 // p13
219528_s_at	-1.26352	-0.337449	1.26352	down	BCL11B	B-cell CLL/lymphoma 11B (zinc finger protein)	64919	0003334 // keratinocyte development // inferred from electronic annotation///0003382 // epithelial cell morphogenesis // inferred from electronic annotation///0006351 // transcription, DNA-dependent // inferred from electronic annotation///0006355 // regulation of transcription, DNA-dependent // inferred from electronic annotation///0007409 // axonogenesis // inferred from electronic annotation//…	0005622 // intracellular // inferred from electronic annotation///0005634 // nucleus // inferred from electronic annotation	0000978 // RNA polymerase II core promoter proximal region sequence-specific DNA binding // inferred from electronic annotation///0001077 // RNA polymerase II core promoter proximal region sequence-specific DNA binding transcription factor activity involved in positive regulation of transcription // inferred from electronic annotation///0003676 // nucleic acid binding // inferred from electronic …	chr14:99635623-99737822 (-) // 92.12 // q32.2
219551_at	1.16592	0.221469	1.16592	up	EAF2	ELL associated factor 2	55840	0006351 // transcription, DNA-dependent // inferred from electronic annotation///0006355 // regulation of transcription, DNA-dependent // inferred from electronic annotation///0006915 // apoptotic process // inferred from electronic annotation///0006917 // induction of apoptosis // inferred from electronic annotation///0030308 // negative regulation of cell growth // inferred from electronic anno…	0005634 // nucleus // inferred from direct assay///0005654 // nucleoplasm // inferred from electronic annotation///0005730 // nucleolus // inferred from direct assay///0016607 // nuclear speck // inferred from electronic annotation///0032783 // ELL-EAF complex // inferred from electronic annotation	0005515 // protein binding // inferred from physical interaction	chr3:121554029-121605314 (+) // 97.52 // q13.33
219607_s_at	1.21978	0.286616	1.21978	up	MS4A4A	membrane-spanning 4-domains, subfamily A, member 4A	51338		0016020 // membrane // inferred from electronic annotation///0016021 // integral to membrane // inferred from electronic annotation		chr11:60059695-60075869 (+) // 97.49 // q12.2
219806_s_at	1.16781	0.2238	1.16781	up	SMCO4	single-pass membrane protein with coiled-coil domains 4	56935		0016020 // membrane // inferred from electronic annotation///0016021 // integral to membrane // inferred from electronic annotation		chr11:93211640-93276514 (-) // 90.35 // q21
[truncated: 20 more rows]

## Sheet: Table E4 Enrichment SingleAETRI
Enrichment analysis report
Enrichment by Pathway Maps			SRITE
#	Maps	Total	p-value	FDR	In Data	Network Objects from Active Data
1	Immune response_Antiviral actions of Interferons	52	6.91397e-10	3.39476e-07	10	STAT1, 2'-5'-oligoadenylate synthetase, OAS3, IRF9, MxA, OAS2, JAK2, OAS1, PKR, WARS
2	Immune response_IFN alpha/beta signaling pathway	24	1.21428e-08	2.98106e-06	7	STAT1, IFI6, USP18, IRF9, ISG54, ISG15, SHP-1
[truncated: 44 more rows]

## Sheet: Table E5 Networks Single AETRI
Network List
[truncated: 31 more rows]

## Sheet: Table E6 Fold Single-MultAETRIs
Probe.Set.ID	FC SAETRI	FC MAETRIS	Gene.Symbol.y	Gene.Title.y	Entrez.Gene.y	Gene.Ontology.Biological.Process.y	Gene.Ontology.Cellular.Component.y	Gene.Ontology.Molecular.Function.y	Alignments.y
[truncated: 302 more rows]

[truncated: 4 more sheets: Table E7 Enrichment Discordant, Table E8 Network Discordant, Table E9 Transcriptome Baseline, Table E10 Enrichment Baseline]
